# Supplementary material for: A combined gene expression tool for parallel histological prediction and gene fusion detection in non-small cell lung cancer
Source: Sci Rep. 2019 Mar 26;9:5207. doi: 10.1038/s41598-019-41585-4 (PMC6435686; doi:10.1038/s41598-019-41585-4)
Supplement: Supplementary file 2 — Supplemental Tables [file 41598_2019_41585_MOESM2_ESM.xlsx]

## Sheet: Blad1
A combined gene expression tool for parallel histological prediction and gene fusion detection in non-small cell lung cancer
Anna Karlsson, Helena Cirenajwis, Kajsa Ericson-Lindquist, Hans Brunnström,
Christel Reuterswärd, Mats Jönsson, Cristian Ortiz-Villalón, Aziz Hussein, Bengt Bergman,
Anders Vikström, Nastaran Monsef, Eva Branden, Hirsh Koyi, Luigi de Petris, Patrick Micke,
Annika Patthey, Annelie F Behndig, Mikael Johansson, Maria Planck, Johan Staaf

## Sheet: Suppl. Table 1
Suppl. Table 1. Re-reviewed histopathology and morphology of NSCLC-NOS cases, i.e. Validation cohort II
Case	Routine IHC staining results											Complementry methods to asses histology							Revised histology
	CK5	p63	TTF-1	NAPSA	CK7	CK20	CDX2	CKAE1/3	ChromA	CD56	SYP	Morpholgy assessment Yes/No	PAS-D	NAPSA	TP63	Ki-67	SYP	CD56
ML00206	neg		neg		pos	neg	pos					Yes							AC
ML00354	neg	neg	neg	neg	pos	neg							pos						AC
ML00395	neg		neg	neg	pos	neg													AC
ML00412			neg		pos	neg							neg		pos				SqCC
ML00422			neg		pos	neg	pos												AC
ML00495	neg		neg		pos				neg	neg	pos		neg	neg		high			NE
ML00559	neg	neg	neg	neg	pos	neg	pos	pos	neg		neg	Yes	pos						AC
ML00776	neg		neg	neg	neg	neg		pos	neg				neg		neg		neg	neg	marker_null
ML00804			neg		pos	neg	pos		neg	neg	neg	Yes							AC
ML00814	neg		neg	neg	pos	neg			neg		neg		pos						AC
ML00873	neg		neg	neg	pos	neg	neg		neg		neg		pos						AC

## Sheet: Suppl. Table 2
Suppl. Table 2. NanoString raw data on SSP development cohort and validation cohorts I and II.
NanoString Probe ID	Sample ID
	S_0001_500	S_0003_500	S_0004	S_0006	S_0007	S_0008	S_0009	S_0011	S_0014	S_0017	S_0019	S_0020	S_0022	S_0024	S_0025_500	S_0026	S_0027	S_0028	S_0030	S_0031	S_0032	S_0033_500	S_0034	S_0035	S_0036	S_0040	S_0041	S_0042	S_0043	S_0044	S_0046	SLCS_01	SLCS_02	SLCS_03	SLCS_04	SLCS_05	SLCS_06	SLCS_07	SLCS_08	SLCS_09	SLCS_10	SLCS_11	SLCS_12	SLCS_13	SLCS_14	SLCS_15	SLCS_16	SLCS_17	SLCS_18
ALK_3P-1	71	633	16	6	16	434	22	16	4	11	10	8	9	12	24	10	10	40	9	34	16	12	14	10	126	20	65	12	12	22	25	9	38	9	4	10	43	22	20	17	8	18	6	18	14	51	4	26	3
ALK_3P-2	50	495	10	8	8	306	7	15	2	6	4	9	4	5	14	6	7	12	9	26	24	13	9	9	55	11	38	8	4	20	14	8	23	10	6	4	35	22	13	7	10	12	10	9	10	50	5	29	7
ALK_3P-3	114	1148	17	18	19	716	25	29	5	46	28	23	32	32	51	21	17	38	13	56	42	20	25	19	134	35	76	25	13	40	42	14	36	10	10	12	73	45	49	38	17	24	27	35	21	87	16	50	20
ALK_3P-4	105	1402	21	20	26	353	32	31	6	35	19	26	30	36	39	13	21	69	11	37	46	15	26	18	108	27	72	16	9	63	31	19	45	12	15	19	64	80	63	26	12	31	33	43	19	74	13	61	23
ALK_5P-1	116	9	21	18	12	20	28	25	2	17	10	5	12	36	14	15	11	31	18	14	90	15	15	4	27	26	17	13	6	18	15	23	170	10	11	19	220	141	90	16	19	23	19	22	30	348	14	123	9
ALK_5P-2	132	81	66	8	54	63	113	50	11	63	54	8	23	84	59	49	44	135	104	81	131	84	56	86	176	62	107	40	61	35	142	63	172	35	74	53	389	135	118	127	84	123	46	55	105	407	83	198	105
ALK_5P-3	153	11	13	5	14	12	16	13	4	12	10	14	10	22	9	6	9	14	11	5	40	9	4	2	14	8	14	5	7	10	14	18	75	7	6	19	89	37	34	5	13	10	12	15	8	112	20	42	3
ALK_5P-4	151	37	32	23	35	27	27	16	10	69	27	40	50	66	10	24	30	33	16	26	28	17	46	21	23	14	26	34	12	31	34	25	44	26	22	35	50	57	53	25	16	24	38	34	23	95	23	37	23
ANPEP	27	1130	200	57	264	1018	197	508	63	496	302	98	2510	698	243	52	767	246	529	214	1012	253	385	124	424	226	1344	1450	315	176	1076	273	71	35	264	19	248	219	267	242	192	131	122	90	258	185	180	193	102
ATP1B1	3552	3946	6124	296	1236	4175	3337	1386	225	4172	707	214	775	3015	9661	1218	2529	10545	953	3538	3697	2021	2791	13495	9066	3666	5821	1068	2026	709	3106	1983	1677	1124	1549	171	623	956	3177	1025	3692	2152	1236	1695	3505	8010	6226	12164	2126
ATP8A1	2083	1142	2861	27	368	603	1101	101	82	1832	425	115	91	2115	491	368	2003	2217	268	700	600	675	2046	572	2695	180	2244	570	765	186	2129	438	270	59	208	38	84	343	428	204	35	912	141	723	213	2730	114	1576	42
AURKA	740	142	284	19	63	127	245	1613	14	497	51	25	54	284	229	46	253	486	245	131	317	697	281	298	535	180	425	56	417	48	273	173	915	54	144	358	326	761	289	593	677	631	395	578	1593	1725	837	563	252
BLM	91	60	76	29	46	41	170	2099	10	65	43	34	40	72	158	81	70	94	250	208	374	285	62	289	298	73	152	36	195	78	71	220	760	49	83	289	181	413	268	597	1083	459	591	413	834	642	528	440	157
BRCA1	444	106	97	34	69	80	176	824	10	155	51	32	75	153	168	48	83	203	264	118	225	688	140	336	247	131	204	42	291	55	159	107	596	28	85	102	95	525	304	855	619	1187	404	577	1076	1461	270	832	60
C1orf116	769	1425	4970	37	6212	1182	2002	383	252	5572	2013	170	379	3218	1251	793	8195	6412	168	1540	488	450	7760	1085	6449	632	5798	8211	1533	740	6132	293	491	49	297	12	53	363	161	31	12	573	15	115	184	349	119	726	130
CCDC6-RET_C1:R12	8	17	19	18	11	10	14	18	6	26	23	18	27	34	13	9	15	20	11	13	12	12	26	10	11	9	25	13	11	15	11	13	16	8	16	14	13	42	15	14	12	17	22	18	14	11	14	16	14
CCNA2	403	163	140	52	76	91	282	1702	14	217	68	42	159	111	246	65	134	278	821	194	568	1330	155	363	309	299	248	58	346	37	179	155	943	128	183	359	478	901	421	1720	1451	1479	697	509	1830	2970	905	1193	236
CCNE1	438	100	80	91	70	62	166	1668	8	128	43	43	75	191	129	84	69	93	359	97	541	304	109	141	164	197	173	81	314	84	101	285	1750	43	171	57	232	3024	215	798	1811	1044	886	371	1478	1447	788	825	277
CD20	43	124	651	68	112	167	3041	51	60	254	64	297	60	480	1659	189	1348	1129	188	2316	1050	125	61	402	3529	195	284	98	2337	96	613	1832	20	26	501	23	48	67	73	212	20	500	63	230	144	237	38	79	94
CD247	45	172	297	62	290	169	1041	92	37	328	217	110	112	282	323	99	246	529	442	306	944	211	297	545	2099	282	912	190	521	211	625	234	60	50	180	23	78	347	132	390	124	599	159	493	610	594	135	381	65
CD3D	19	281	337	163	445	181	1261	104	90	371	216	393	119	336	964	514	378	487	1506	1048	831	222	130	990	2343	497	1094	199	850	683	549	666	55	122	425	53	175	334	82	357	246	587	602	496	681	597	213	464	107
CD3E	44	549	751	360	1311	424	3171	234	172	747	550	903	315	638	1601	586	575	845	2184	1724	2960	562	293	1715	7065	1152	2164	274	1231	1017	1551	1017	116	162	682	72	280	745	237	828	281	1095	548	1098	1375	1062	403	780	140
CD3G	15	109	163	26	164	114	579	56	34	125	74	92	58	111	225	113	120	196	555	299	339	104	37	311	1218	227	425	39	176	136	296	221	44	32	173	16	55	75	33	175	87	137	107	167	199	252	66	141	35
CD4	168	1317	1340	229	1145	1131	3767	325	341	1256	1114	331	365	1103	1896	1802	1336	2138	5531	3336	1529	1376	1201	2182	3988	734	2798	504	1258	1758	3732	1825	245	268	1944	162	1124	467	263	795	458	806	318	567	731	1458	789	899	611
CD56	11499	65	67	27	55	69	106	79	9	86	64	33	18	72	59	14	72	59	26	64	79	50	92	23	166	28	121	36	19	46	88	38	40	18	20	89	26	1348	838	39	86	1056	814	803	345	2266	772	1300	12
CD68	354	6185	2135	1079	2008	2477	8005	959	364	1431	2115	860	1463	1377	3831	6168	1587	3729	10878	7993	5586	3445	2293	3128	9433	2342	10867	1962	1695	4614	7499	2465	608	764	3930	309	1301	1790	675	2420	924	2306	278	2286	2469	2752	2902	1253	828
CD69	29	484	387	105	940	302	1481	103	283	462	1181	672	207	295	515	1386	889	992	1983	2281	2023	557	1205	867	3285	526	3183	221	1391	2807	2029	856	104	81	602	27	309	146	209	421	108	571	466	436	392	551	281	197	142
CD74-NRG1_C6:N6	26	17	18	21	17	17	19	16	9	54	34	29	37	32	13	15	19	23	22	8	26	10	24	12	16	18	21	17	14	22	16	12	7	15	16	24	12	45	33	33	33	27	35	45	22	13	34	23	16
CD74-NRG1_C8:N6	6	8	11	18	9	7	14	13	3	10	16	12	156	14	7	12	8	7	10	3	24	6	12	9	8	15	11	11	5	15	3	11	14	10	8	12	10	27	13	15	17	8	16	13	9	18	19	16	5
CD74-ROS1_C6:R32	13	8	11	4	10	3	10	8	4	5	7	5	5	16	7	4	6	7	5	4	6	5	12	2	6	5	9	3	5	10	8	4	10	9	4	7	6	6	5	6	5	7	5	7	9	7	13	9	4
CD74-ROS1_C6:R34	15	22	18	7	14	20	18	10	2	20	14	12	9	22	11	9	23	19	11	11	14	16	18	18	21	9	18	25	6	12	37	9	12	14	22	20	12	8	14	27	23	14	13	19	33	30	16	26	21
CD74_8-NTRK1_:12	NA	NA	NA	NA	NA	NA	NA	NA	NA	NA	NA	NA	NA	NA	NA	14	35	70	70	39	57	NA	43	56	93	36	78	22	38	21	63	29	40	18	50	16	30	47	37	82	64	89	25	43	88	126	88	71	84
CD8A	872	243	271	208	585	210	1502	250	129	369	501	540	155	466	729	339	235	728	2671	802	2274	415	170	854	4599	748	2022	211	1012	909	831	1243	89	118	238	54	271	370	362	596	217	794	808	986	2131	1058	169	552	99
CDKN3	182	100	46	110	81	58	211	2053	18	103	34	43	100	70	200	113	41	97	1088	197	520	582	69	193	179	417	113	40	376	62	94	149	594	90	182	371	419	1224	542	863	939	1417	544	588	1222	3159	1667	1145	184
CHGA	100245	18	24	37	36	17	145	45	7	33	27	14	37	35	37	26	14	22	19	30	21	33	29	19	21	14	32	27	16	36	20	161	190	15	32	26	220	3414	81086	24	540	3535	67	28	27	4381	2070	29054	19
COL4A3	32	392	1001	15	373	168	726	49	81	1524	578	243	54	1169	476	573	1344	1610	32	422	189	116	2944	282	1329	130	945	415	331	211	1210	128	72	29	510	13	16	129	44	37	9	95	40	111	42	66	23	70	11
CTLA4	12	140	197	35	116	90	566	47	78	264	45	114	38	158	256	299	308	478	457	409	440	141	242	311	561	116	478	85	557	124	344	226	32	47	170	25	103	135	43	141	49	235	195	92	201	3210	114	338	43
CYP2B6	81	1448	3578	13	677	628	2328	28	397	6865	320	68	112	2468	1143	1058	6730	8776	42	718	226	290	11857	392	2378	78	2934	623	1277	145	2356	119	86	31	90	38	22	16	49	32	16	62	24	34	21	106	31	80	10
DLC1	420	1863	2502	206	2443	1161	1647	474	361	2519	2776	748	707	1771	882	948	3336	3349	271	1600	2333	969	5431	2294	5011	1711	4859	2137	736	1518	5137	881	215	206	871	68	649	749	982	1213	180	986	116	836	972	767	309	595	359
DOCK9	3889	3164	2367	213	1187	2183	1512	4856	576	1352	1979	819	339	1976	2970	1619	2860	2854	1040	2066	1677	1570	4376	3223	5423	935	4517	1907	1501	1467	3331	591	1287	314	1578	296	525	752	506	889	1600	1204	586	1005	919	1623	651	2932	1237
DPP4	38	4399	1805	97	2322	313	1070	38	913	2288	550	568	176	2734	3809	2079	998	3730	866	637	518	282	1552	1631	1150	2376	1498	681	661	436	5913	323	198	89	572	48	129	78	92	177	56	178	33	645	176	234	185	183	72
EDN3	17	14	20	13	16	15	41	20	4	26	22	19	25	79	25	12	14	19	11	53	13	19	39	8	104	10	94	8	17	27	25	14	11	9	9	14	12	25	9	87	21	17	16	75	16	19	18	20	10
EML4-ALK_E13:A20	27	32	23	27	29	243	44	27	5	23	21	8	11	18	14	22	40	63	72	43	45	25	36	33	62	20	60	13	24	22	61	34	38	24	44	18	26	38	28	67	31	37	27	29	55	59	38	55	31
EML4-ALK_E13:ins69A20	20	18	27	14	12	16	16	19	5	49	23	27	33	49	12	16	11	13	13	9	13	8	13	9	12	13	15	15	18	25	12	13	10	7	22	16	10	35	27	24	13	9	35	31	18	8	12	20	18
EML4-ALK_E14:del12A20	14	11	14	7	9	11	14	9	2	15	13	10	16	14	8	12	4	9	3	6	8	4	13	7	11	14	10	15	6	12	12	8	10	7	13	13	7	9	11	9	5	13	11	13	11	15	5	5	3
EML4-ALK_E14:ins11del49A20	13	23	12	8	12	6	14	9	3	16	7	13	7	18	5	20	12	11	11	6	13	12	15	10	15	9	7	10	8	12	15	14	16	8	12	9	6	10	12	23	21	19	7	13	26	25	18	8	10
EML4-ALK_E15:A20	60	22	37	26	26	27	33	28	7	63	41	28	47	42	17	9	23	23	16	17	26	20	30	9	18	12	24	19	7	22	15	14	18	10	23	21	20	38	41	23	20	21	27	35	26	20	25	25	12
EML4-ALK_E17:ins30A20	9	9	13	7	7	9	14	6	2	6	10	5	10	7	5	6	9	11	12	11	12	10	12	5	8	9	10	10	7	7	8	12	10	7	11	7	12	18	12	18	14	13	5	19	18	20	17	12	8
EML4-ALK_E18:A20	17	47	32	71	57	34	33	24	10	61	37	39	57	71	36	28	52	17	39	19	29	17	30	14	16	34	33	20	12	30	19	64	82	32	45	51	33	46	35	48	44	26	38	34	26	20	41	32	21
EML4-ALK_E20:A20	11	417	10	6	8	6	9	4	1	7	9	6	4	9	5	6	10	7	9	10	8	7	6	3	8	7	8	12	6	2	9	4	11	8	9	11	7	7	10	13	16	12	12	6	12	11	4	11	4
EML4-ALK_E2:A20	7	17	15	15	18	13	13	13	1	7	13	9	9	7	6	17	9	5	8	8	7	3	18	6	5	8	8	4	7	12	9	11	17	10	12	12	10	18	18	20	22	20	11	23	16	17	20	12	4
EML4-ALK_E2:ins117A20	9	20	15	5	11	10	10	12	2	10	9	11	8	13	15	12	17	11	19	7	16	12	17	7	11	9	20	16	6	14	11	8	15	12	13	8	12	13	5	12	17	20	17	12	21	27	21	15	9
EML4-ALK_E6a:A20	11	7	14	6	17	7	17	7	4	22	17	12	14	15	12	12	9	14	9	2	8	8	8	10	11	19	11	10	10	21	14	10	11	10	15	15	12	13	6	6	11	11	15	14	10	12	15	14	6
EML4-ALK_E6b:A20	13	23	20	23	29	7	10	11	4	16	17	11	18	10	13	10	17	10	12	11	15	11	16	5	8	8	14	12	4	14	8	20	34	10	15	21	17	17	19	8	14	14	4	12	7	11	14	8	6
ERN1	5250	952	914	51	408	850	1217	263	219	914	372	207	193	911	1022	570	1154	1464	735	1115	1147	571	1143	906	4549	241	1527	463	613	366	1442	1016	493	185	408	145	566	600	1669	575	786	1014	229	485	1071	2536	854	833	319
EZR-ROS1_E10:R34	19	10	10	20	15	13	17	16	2	34	20	11	36	36	3	14	15	14	11	5	23	8	16	3	7	21	8	12	10	20	14	13	15	11	16	13	15	22	25	16	26	10	25	27	19	16	12	11	16
FA2H	544	188	706	206	164	529	266	1056	26	210	81	31	180	931	617	367	61	580	101	706	228	174	343	1090	4307	322	561	86	427	144	347	133	167	25	60	12	107	384	118	281	238	473	137	131	448	521	317	356	16
FAM64A	9	18	18	5	12	16	20	16	1	12	10	5	12	10	10	7	9	21	17	8	13	8	10	11	24	14	17	9	12	12	18	10	9	7	16	14	12	39	14	12	18	31	24	20	42	50	21	30	6
FANCI	293	74	170	32	76	109	223	3834	14	150	40	21	48	242	189	22	76	213	280	129	901	1023	157	375	376	81	269	89	390	36	156	164	1528	53	112	328	183	720	737	1569	1194	896	298	687	2045	1133	825	1388	115
FOSL2	510	3718	1631	976	7340	6676	6092	16078	1632	2406	4301	941	974	4073	2872	3212	3598	6298	8231	5462	13748	7806	8280	7157	10567	2536	8642	1583	5057	3104	6394	5281	10508	4365	5949	2105	6457	1940	3052	3142	3936	3499	1151	2366	5147	4475	3161	2053	2569
FOXP3	21	90	91	33	96	50	248	40	17	125	28	32	42	82	95	81	112	144	185	124	199	96	56	164	181	131	40	36	180	47	159	61	20	28	118	24	79	124	67	127	53	89	60	77	152	185	47	97	36
GOPC-ROS1_G4:R36	6	10	13	9	7	9	6	11	1	6	7	8	9	16	4	15	9	9	7	2	5	3	8	5	4	5	9	12	8	14	2	9	7	6	14	14	7	7	7	4	16	7	6	8	8	13	13	6	6
GOPC-ROS1_G7:R35	8	13	12	8	14	7	12	9	1	16	10	5	12	6	9	10	14	7	12	13	19	11	16	20	15	9	14	13	14	10	14	11	13	13	7	5	9	23	23	26	29	19	12	14	19	27	18	24	18
GOPC-ROS1_G8:R35	20	17	15	10	2	16	12	17	3	10	8	8	13	9	10	9	14	13	7	10	12	15	10	10	23	12	22	11	6	6	21	9	10	6	6	7	6	14	13	15	10	12	10	16	27	35	13	20	15
GPR116	757	5722	10544	245	2372	2952	2691	397	803	7236	2947	1379	609	4044	4886	4732	9774	13085	765	4282	1808	1249	17177	3463	6930	2799	8745	8960	2963	3154	9352	1551	449	333	2078	154	522	652	496	933	288	877	279	814	660	778	361	788	537
HEXIM1	4306	892	1250	206	820	735	1526	1979	200	1384	848	352	498	1357	1987	867	1114	1420	1638	1549	1835	1937	1434	3698	3018	985	2764	900	1368	1411	1891	1676	3388	457	1073	360	1634	1268	1049	1361	2099	1963	2875	1028	3242	1932	2900	2276	2600
HIF1A	9369	3164	2430	492	2541	4948	3412	3286	464	2497	1713	295	644	2320	2200	1031	1437	3179	6982	2315	7185	4433	1986	5507	5774	3053	3892	1179	3136	972	3825	1992	3992	1796	3870	895	6107	1720	2794	3909	3666	2692	1231	2405	9962	5495	1568	3480	2750
HOPX	27645	14310	5970	395	10547	5689	2901	207	5201	12830	4546	2736	834	10644	1749	3163	14959	26377	1313	2854	2845	2065	17099	7758	7135	3834	11368	11052	1815	1997	10492	2510	1372	1315	1991	613	729	823	1912	844	130	570	318	1247	587	1241	635	809	449
HSD17B6	20	353	1961	43	313	129	1281	116	120	461	243	76	70	434	190	1413	1257	1648	66	321	114	123	1876	250	761	202	1001	888	310	107	3079	109	124	32	122	27	77	233	93	106	105	189	177	97	127	363	61	164	13
IFT57	1501	728	1264	215	2814	1010	1724	542	217	1404	1969	666	728	2590	960	545	1350	2761	940	2069	2451	1018	3959	2329	4788	886	2874	1765	1386	1478	4961	1779	1048	293	1161	205	622	879	964	748	1395	4524	763	594	2008	2477	727	2372	558
IKBKAP	2861	621	559	44	340	296	741	2061	56	564	345	125	125	477	620	188	443	893	590	868	1163	896	624	726	2292	285	1268	392	357	315	889	312	757	106	461	119	213	945	615	1380	2190	1979	362	571	1517	3235	680	1517	308
KIF14	45	25	22	20	32	12	43	409	8	59	15	21	34	33	46	17	14	30	105	27	169	184	44	39	41	61	29	20	54	15	26	44	128	16	37	58	79	617	167	333	312	491	94	263	841	900	223	776	58
KIF5B-ALK_K15:A20	11	10	19	14	13	13	17	12	3	16	14	15	17	11	7	6	3	12	8	8	13	6	19	5	15	4	13	15	5	16	14	10	12	8	12	17	12	17	7	12	7	14	8	17	12	13	12	16	3
KIF5B-ALK_K17:A20	47	34	41	41	40	26	40	44	10	54	40	42	47	60	25	33	33	29	26	22	32	20	39	29	21	26	25	32	22	42	21	41	51	26	38	28	39	52	43	44	36	34	54	41	40	34	38	24	35
KIF5B-ALK_K24:A20	6	10	9	8	3	4	9	12	5	2	7	5	6	6	4	4	4	6	2	4	5	8	6	5	8	5	10	6	6	8	1	9	11	6	10	7	9	9	7	13	7	11	7	16	9	11	10	12	4
KIF5B-RET_K15:R11	22	21	8	11	16	23	20	12	2	13	14	9	6	13	7	12	19	26	22	13	18	21	24	27	20	9	19	7	7	9	20	11	11	7	19	8	17	15	19	28	21	24	13	21	19	31	24	31	10
KIF5B-RET_K15:R12	11	8	18	8	391	11	8	7	1	10	11	4	9	14	12	10	13	1913	5	8	8	12	12	7	14	10	7	5	4	8	8	6	9	5	6	6	7	15	7	12	11	9	9	16	20	20	13	12	7
KIF5B-RET_K16:R12	43	29	42	46	33	34	42	40	16	71	47	54	65	67	19	28	28	24	18	21	36	13	38	18	22	27	34	28	24	49	19	27	28	24	29	25	29	74	49	48	36	33	44	48	51	29	39	33	23
KIF5B-RET_K22:R12	13	7	7	7	9	7	14	11	1	14	9	10	15	14	9	10	5	20	7	5	7	6	10	8	7	9	8	8	4	17	11	8	4	10	9	6	5	6	11	9	9	3	5	12	5	7	11	3	8
KIF5B-RET_K23:R12	10	11	11	8	8	9	14	11	1	18	15	13	6	6	16	17	15	12	11	13	16	12	5	5	18	9	13	7	10	11	13	11	16	13	14	15	10	14	13	19	15	12	13	16	32	22	11	20	15
KIF5B-RET_K24:R11	15	15	10	10	9	4	13	14	3	12	11	9	10	13	7	12	8	14	16	5	10	9	11	5	9	1	9	8	9	11	9	8	9	9	7	8	9	10	9	6	11	9	7	8	21	9	6	9	4
KIF5B-RET_K24:R8	20	24	23	20	22	16	19	18	8	43	25	37	37	39	11	22	12	20	11	11	25	3	18	10	9	12	20	16	12	29	16	17	18	15	17	12	18	43	37	38	27	21	45	33	25	13	31	21	29
KRT16	26	128	215	10	60	393	117	8081	25	57	25	16	48	769	80	68	169	209	210	132	2036	559	160	179	230	115	55	18	78	27	50	33	2311	1936	771	71	186	79	22	62	46	47	27	32	87	50	41	44	119
KRT40	9	12	11	31	7	10	15	11	1	11	8	8	4	14	6	7	5	15	11	7	10	12	11	19	16	11	13	7	3	9	18	14	6	2	8	9	8	30	29	5	19	37	19	21	21	133	13	59	32
KRT5	12	67	59	5	515	440	181	11969	12	89	468	97	40	98	148	36	154	444	895	1125	42927	29493	84	92	585	771	356	47	434	794	461	48	9831	56719	37547	30407	27205	1890	253	2856	88	100	522	16	351	93	23	174	61813
KRT6A	9	14	13	11	24	27	20	957	2	12	10	19	9	19	6	14	14	13	2088	8	5355	5897	10	54	11	140	12	10	151	14	11	16	13094	2916	630	595	112	15	24	16	23	15	24	9	13	14	20	9	4817
L1CAM	5367	22	27	15	35	28	64	34	10	27	41	10	30	28	20	18	38	53	1727	56	35	16	23	30	86	40	50	21	35	34	56	68	19	6	81	19	338	660	1976	120	215	978	30	25	126	2776	579	6659	60
LOC81691	291	29	83	17	25	65	113	286	12	94	37	20	11	81	66	33	73	107	95	56	115	143	128	77	112	64	64	39	138	31	117	54	115	18	28	31	21	192	171	102	263	459	120	213	126	1045	105	256	34
LRIG3-ROS1_L16:R35	10	10	5	6	9	11	16	7	4	10	9	14	12	14	11	7	8	8	10	14	13	5	12	10	11	4	13	15	5	20	14	12	7	9	18	12	9	14	8	14	9	9	14	14	5	7	11	11	7
MB	2119	184	14	12	17	30	96	733	10	16	47	15	14	27	84	32	16	27	16	54	10	13	20	438	139	98	19	4	46	32	54	60	25	15	27	14	25	93	674	45	634	370	75	60	176	1426	43	345	14
MBIP	1697	2011	2103	104	1812	2627	1705	267	690	2386	1212	401	176	3338	1195	633	2080	3959	410	1043	714	1070	4269	2307	2763	1552	3043	1446	1355	519	4289	495	695	204	372	190	270	1311	461	295	574	1060	271	37977	644	2399	882	1733	245
MDM2	888	412	232	45	309	356	683	1591	75	236	191	85	127	432	315	735	2339	738	217	454	472	344	418	345	1268	3080	762	436	367	375	400	191	479	99	184	72	198	613	349	415	226	667	267	254	578	565	176	511	122
METex13-15	54	326	388	18	316	218	72	214	19	351	83	43	114	374	184	17	220	389	7398	89	314	534	163	64	538	1169	285	177	149	42	545	50	198	54	134	96	167	175	31	104	153	26	35	44	140	265	53	244	364
METex14	230	3655	2291	65	2307	1918	461	1210	220	2705	671	461	775	2139	1502	98	2075	2312	363	1222	1978	2945	947	348	2688	227	1619	1461	1309	472	4361	205	1056	399	682	573	956	1421	126	673	673	164	166	200	880	1456	191	1705	1655
METex20-21	270	5087	3013	61	3015	2388	627	1563	325	4220	889	568	891	3306	2257	135	2493	3194	13675	2101	2684	4513	1427	595	4532	1836	2539	2696	2200	697	6499	269	1350	524	1081	949	1473	1294	99	811	1220	180	204	210	905	2061	288	2660	2512
METex3-4	218	3851	2444	75	2163	1866	531	1305	227	2832	662	392	874	2806	1586	124	2402	2735	9089	1348	2183	3361	1125	420	3122	1482	2068	1750	1686	438	4349	233	1184	540	840	645	1047	1363	116	793	777	185	185	199	818	1571	228	1684	1838
MKI67 (Ki67)	282	161	147	77	152	141	353	3041	14	255	59	46	222	178	327	84	123	354	1223	173	1249	719	126	407	310	264	260	63	665	53	251	173	973	78	182	313	417	3264	905	1846	1604	3332	904	1242	4347	4523	1446	2565	302
MLANA	14	25	28	15	21	11	11	18	4	22	28	15	12	29	15	22	13	18	13	8	21	5	16	8	13	12	18	12	9	17	10	6	7	9	11	11	9	26	17	16	21	38	24	31	17	12	28	17	15
MPRIP_23-NTRK1_:12	NA	NA	NA	NA	NA	NA	NA	NA	NA	NA	NA	NA	NA	NA	NA	27	20	19	19	18	32	NA	24	20	23	24	35	24	19	22	23	14	17	8	13	18	17	16	17	15	13	12	17	6	16	18	9	9	6
MYT1L	17093	5	7	4	11	7	7	11	3	9	6	5	5	12	3	6	4	9	13	2	6	2	9	4	10	4	10	9	4	14	14	14	6	3	7	7	6	71	731	12	8	122	6	118	7	1393	9	409	4
NKX2-1	4943	2988	4350	118	2519	1594	3399	8	582	3968	1777	499	194	4284	2070	1292	3939	4635	233	1083	407	412	4535	4099	2632	1288	3906	3369	1492	702	6903	599	343	94	469	32	12	3135	515	120	15	2031	228	7493	88	5889	320	3984	14
NPM1-ALK_N4:A20	9	17	32	26	21	9	20	19	4	11	10	12	8	10	8	15	17	13	8	3	11	10	13	3	7	12	8	12	8	13	7	24	19	14	13	14	13	15	9	18	11	9	6	14	15	13	17	11	3
NRG1_3P-1	1106	59	50	37	68	66	95	19	10	124	92	43	589	101	57	56	102	453	129	83	132	324	138	49	140	48	106	42	40	59	115	28	260	63	61	160	41	112	247	54	35	221	45	160	41	596	108	489	138
NRG1_3P-2	762	25	25	11	58	38	40	12	5	59	45	10	763	43	42	21	65	243	88	44	82	228	125	40	139	33	98	14	32	46	72	32	189	24	68	104	26	104	221	31	17	248	5	130	19	584	75	435	117
NRG1_5P-1	3000	65	83	26	128	107	142	10	19	216	94	26	43	176	104	74	233	808	179	137	177	704	611	55	438	38	239	57	58	87	191	75	704	140	162	388	76	141	490	30	13	391	15	301	19	1560	162	1314	253
NRG1_5P-2	2826	52	66	16	85	89	132	9	14	155	68	32	29	125	72	52	176	698	150	105	138	587	469	62	428	33	198	36	45	55	231	48	486	76	109	228	57	123	494	32	19	335	7	274	28	1582	123	1062	192
NTRK1_3P-1	NA	NA	NA	NA	NA	NA	NA	NA	NA	NA	NA	NA	NA	NA	NA	55	35	27	27	61	38	NA	31	16	52	19	43	28	15	84	45	33	14	11	37	25	36	49	40	32	40	30	50	38	45	32	28	24	50
NTRK1_3P-2	NA	NA	NA	NA	NA	NA	NA	NA	NA	NA	NA	NA	NA	NA	NA	24	22	27	29	66	39	NA	16	24	94	15	63	13	18	63	68	23	16	9	49	12	40	18	31	42	39	24	36	17	59	35	27	35	28
NTRK1_3P-3	NA	NA	NA	NA	NA	NA	NA	NA	NA	NA	NA	NA	NA	NA	NA	13	18	15	16	37	23	NA	7	25	44	12	21	3	20	45	46	17	14	11	25	9	22	31	16	21	24	9	24	13	36	28	17	25	29
NTRK1_3P-4	NA	NA	NA	NA	NA	NA	NA	NA	NA	NA	NA	NA	NA	NA	NA	98	51	47	51	143	91	NA	61	47	128	37	109	42	44	210	170	43	16	16	65	9	59	38	48	31	42	26	95	26	105	41	35	28	86
NTRK1_5P-1	NA	NA	NA	NA	NA	NA	NA	NA	NA	NA	NA	NA	NA	NA	NA	24	16	18	18	40	16	NA	14	16	43	9	34	17	5	37	35	18	11	12	21	16	21	30	27	22	21	17	22	21	33	25	21	15	27
NTRK1_5P-2	NA	NA	NA	NA	NA	NA	NA	NA	NA	NA	NA	NA	NA	NA	NA	18	20	15	20	35	18	NA	21	14	33	12	26	11	12	39	36	10	4	4	18	9	7	6	11	10	12	6	10	9	20	11	9	7	13
NTRK1_5P-3	NA	NA	NA	NA	NA	NA	NA	NA	NA	NA	NA	NA	NA	NA	NA	56	24	24	29	59	40	NA	36	29	83	23	70	21	20	59	108	32	15	14	50	15	35	30	28	18	29	22	37	24	61	34	34	17	37
NTRK1_5P-4	NA	NA	NA	NA	NA	NA	NA	NA	NA	NA	NA	NA	NA	NA	NA	45	31	20	29	57	54	NA	36	30	66	38	49	26	18	55	79	42	22	26	38	20	26	54	51	40	43	23	56	45	57	35	30	21	35
Napsin A (NAPSA)	210	81491	97617	1063	25887	40852	34761	31	13085	50689	10852	7198	2577	80525	22834	81500	48686	48496	766	23976	6366	5748	64181	27342	15571	19913	43443	47687	18554	11975	95315	10326	3085	2575	7486	761	93	224	649	1448	91	1994	121	1073	818	1350	364	2642	104
PD1	11	32	51	25	50	42	226	36	14	48	33	27	10	51	76	32	73	158	197	102	224	58	35	85	335	32	93	23	125	55	82	60	23	23	50	20	43	66	99	60	35	96	130	83	188	116	32	107	11
PDL1	68	144	46	41	101	126	218	32	20	66	96	44	43	102	65	100	90	95	891	80	394	320	206	95	206	42	235	92	86	62	127	55	356	54	74	11	66	146	45	97	77	102	112	88	237	157	200	87	76
PRC1	358	90	97	37	63	93	207	3280	20	151	63	36	99	155	208	55	88	176	568	235	865	608	106	259	210	113	179	52	262	47	167	206	1556	89	141	493	319	941	836	1099	1698	990	558	469	1264	1904	1971	2276	311
RET_3P-1	171	32	35	10	461	16	288	7	4	27	39	8	17	43	194	35	40	1647	44	46	40	23	21	40	98	31	26	24	20	38	67	86	10	14	30	11	14	335	1902	22	9	909	17	963	66	1488	5514	1300	18
RET_3P-2	128	31	42	25	263	26	175	23	7	69	61	42	45	73	85	23	39	932	30	34	42	30	32	41	121	44	34	27	16	47	71	98	26	10	43	26	28	263	1345	34	23	523	38	671	72	1494	3748	1019	23
RET_3P-3	249	48	40	14	600	20	388	15	9	34	56	22	11	68	300	82	47	2216	69	108	57	33	41	80	154	47	47	21	15	61	92	174	21	17	60	15	40	428	2553	33	14	1278	15	1349	97	2446	10461	2222	42
RET_3P-4	179	39	31	8	299	22	183	6	6	17	50	16	11	31	95	18	15	1106	32	47	43	26	21	53	131	19	41	24	12	41	77	43	21	8	31	16	18	358	1349	26	20	880	16	719	92	1005	2481	842	21
RET_5P-1	146	34	33	5	18	21	197	16	2	26	30	10	9	42	148	38	35	65	50	67	37	22	31	38	91	30	29	15	16	26	65	105	9	8	29	11	27	217	1209	19	15	523	19	592	69	1055	3650	846	21
RET_5P-2	166	29	48	10	30	23	272	16	4	41	43	13	21	54	156	26	40	66	39	57	30	22	24	30	96	28	45	14	14	32	65	100	16	11	23	13	20	196	1198	9	12	567	21	737	48	1256	3723	924	21
RET_5P-3	109	20	34	11	16	15	197	9	3	18	33	6	14	22	103	32	36	42	35	28	33	23	29	43	64	20	31	10	12	20	54	80	12	14	35	11	14	149	1198	7	6	281	7	279	41	910	2545	405	9
RET_5P-4	116	22	42	10	16	13	193	7	3	25	26	6	8	30	120	20	32	48	33	38	20	23	29	27	54	21	33	12	19	22	40	74	11	7	38	10	16	116	904	12	9	455	10	436	46	887	3030	771	8
ROS1_3P-1	10	909	1578	18	461	554	775	9	54	1184	223	90	75	1337	775	111	1614	2349	90	480	307	281	1556	1488	1420	446	1991	930	998	102	1772	158	156	48	607	45	9	29	25	51	12	140	3	54	66	108	25	160	18
ROS1_3P-2	23	994	1858	31	535	598	967	10	66	1356	331	120	99	1703	822	115	1742	2526	83	487	372	302	1874	1590	1663	695	2343	1248	1264	134	2102	176	209	59	619	49	16	52	43	75	29	172	21	87	95	90	26	231	20
ROS1_3P-3	14	688	1352	25	427	441	644	10	87	933	240	87	66	1250	758	151	1389	1700	112	505	270	253	1290	1134	1086	280	1647	843	921	91	1315	183	116	41	496	47	6	32	34	61	28	130	25	38	62	53	34	174	25
ROS1_3P-4	10	599	1126	14	311	401	601	11	64	968	171	55	44	1103	514	72	1133	1768	61	301	282	217	1405	894	1149	254	1711	582	759	44	1574	103	94	22	346	29	4	18	21	39	10	68	9	45	53	62	15	142	11
ROS1_5P-1	12	1211	2279	17	478	639	1185	8	124	1519	286	72	72	2104	804	255	2347	3415	259	842	375	465	2680	1360	2361	619	2771	1077	1228	76	3255	315	187	65	765	62	19	21	15	82	24	111	11	38	70	110	28	184	18
ROS1_5P-2	13	960	2370	23	705	571	1104	18	78	1426	387	97	122	2164	850	110	1942	2839	144	602	417	392	2390	1364	2015	902	2927	1492	1607	125	3154	246	248	62	579	31	15	35	39	62	21	206	24	89	80	100	30	252	20
ROS1_5P-3	8	1197	2335	31	621	720	1297	10	107	1492	321	112	88	2154	833	215	2245	3319	191	701	490	407	2311	1843	2269	1198	3146	1452	1378	150	3939	295	290	92	785	73	16	28	24	89	16	175	14	89	100	124	31	260	25
ROS1_5P-4	11	675	1314	28	370	474	607	9	76	908	165	64	60	1098	614	159	1293	1545	132	545	239	257	1127	984	1186	608	1467	388	689	72	1495	253	123	37	473	54	11	14	13	48	19	85	6	60	51	82	19	120	13
RRM2	298	174	198	148	299	147	532	5735	22	310	106	72	644	398	381	46	88	324	916	201	3148	2682	292	877	485	2293	379	113	1193	42	387	319	1443	77	277	538	461	5343	781	3123	1913	5572	627	4197	8776	5874	1918	2768	386
SDC4-ROS1_S2:R32	10	15	8	10	15	14	17	13	6	12	8	11	9	10	7	6	17	19	15	10	9	6	24	10	34	6	22	15	13	11	42	13	9	11	8	8	11	28	16	35	21	33	16	17	23	60	23	44	17
SDC4-ROS1_S4:R32	10	5	5	10	9	12	11	13	3	8	10	15	9	13	10	10	8	9	6	4	16	8	13	7	8	11	13	10	8	9	10	7	11	7	12	12	13	13	12	9	15	8	14	11	10	14	11	12	6
SDC4-ROS1_S4:R34	56	35	35	47	39	21	35	37	16	159	129	91	131	148	34	37	41	35	43	31	36	21	33	25	18	30	34	38	35	55	22	44	44	51	34	33	39	163	121	124	136	92	109	128	88	50	94	89	89
SFTPB	1650	156679	60850	438	70513	228699	47825	21	16790	83203	26242	3653	8818	103676	23717	14929	124307	116604	1878	51066	22896	37430	171265	69453	109755	15080	141029	109319	28652	15433	168622	9676	17448	11768	40026	3301	337	825	2242	8157	748	6862	224	3918	3521	15232	2645	31255	674
SFTPG	13	6641	15544	62	1933	5119	2524	6	878	4214	1952	935	588	6746	4361	5426	4114	6970	1397	3103	843	577	12448	17076	3887	2085	5359	5207	3809	919	10317	744	262	206	858	51	16	37	55	195	22	197	19	108	92	119	51	225	33
SLC34A2-ROS1_S13del2046:R32	12	11	13	16	10	4	13	10	2	7	11	10	8	8	5	7	5	10	4	6	5	5	9	7	5	10	10	9	2	11	7	9	11	9	8	6	8	15	9	15	12	9	15	23	13	20	12	13	11
SLC34A2-ROS1_S4:R32	27	20	19	5	20	19	23	33	2	20	6	15	6	20	23	7	13	19	41	10	43	49	13	26	28	32	17	14	9	13	26	13	43	5	27	35	16	40	13	47	32	34	23	24	61	70	44	40	42
SLC34A2-ROS1_S4:R34	9	17	12	13	14	10	16	14	1	11	8	4	11	12	12	6	9	15	11	14	10	19	12	11	18	9	13	11	7	5	17	15	13	5	14	9	8	18	15	15	18	15	16	14	20	20	26	14	6
SLC35A5	573	429	517	56	265	264	490	344	41	266	313	96	274	475	432	182	425	511	462	562	881	516	428	669	1769	352	988	284	347	351	831	279	427	103	308	86	132	797	426	542	502	1108	586	343	751	1278	515	638	341
STMN2	651	58	93	21	69	43	39	28	12	68	53	32	58	54	23	9	29	68	19	20	49	19	24	56	75	77	26	16	14	26	55	38	14	12	51	14	15	145	1245	24	19	744	36	84	16	153	241	2981	20
SYP	24733	234	148	84	104	76	232	237	23	187	255	101	102	131	119	188	371	229	96	222	138	165	284	162	403	128	454	167	90	317	239	99	67	32	95	95	90	1489	5215	126	582	4804	301	214	547	2805	4060	5509	104
TFG-ALK_T5:A20	8	16	17	9	7	6	5	13	4	7	16	6	10	12	11	9	13	11	8	13	5	8	25	6	9	4	15	11	7	10	15	15	14	7	8	11	8	14	3	13	13	3	8	6	7	9	14	8	8
TFG-ALK_T5:A20	8	16	17	9	7	6	5	13	4	7	16	6	10	12	11	9	8	4	6	14	3	8	9	4	12	9	9	12	5	12	12	11	13	10	15	8	8	9	12	14	9	9	16	15	9	11	15	10	7
TFG-ALK_T6:A20	8	15	28	9	10	18	9	8	1	10	10	13	7	20	8	23	11	10	13	7	14	6	16	9	12	9	11	13	14	10	20	9	16	6	18	13	7	13	9	15	8	10	10	14	17	11	12	7	8
TP73L	31	80	37	14	182	861	285	26	25	153	94	39	43	321	77	297	614	559	920	412	15375	16864	255	75	457	147	216	273	324	154	163	95	19158	1811	2977	2892	1597	34	26	23	32	38	129	31	30	51	24	30	2211
TPM3-ROS1_T8:R35	14	17	9	8	12	11	9	8	6	13	8	11	9	11	5	11	10	12	9	4	11	8	11	3	7	7	7	10	10	11	19	11	17	7	4	9	3	7	10	16	8	9	10	14	10	14	11	13	10
TPSAB1	88	8041	11069	415	4033	4833	8585	10	1230	1657	14310	1199	2004	2640	1709	4680	2406	1339	4508	17577	3230	9917	2299	6453	16386	2002	12188	1339	539	13042	28629	1719	1179	1098	5896	264	1304	168	521	962	51	1155	72	524	847	2339	1790	488	2549
TREM1	119	860	287	62	577	438	603	81	530	341	332	99	195	440	203	756	714	1293	1987	712	1088	380	923	1113	791	544	2262	429	452	543	1775	1205	175	102	564	62	681	78	70	102	101	206	26	72	146	677	663	1145	201
TRIM14	1485	1246	692	125	671	888	1390	972	184	1275	419	265	320	1786	1150	421	945	1871	1468	793	1287	985	697	1490	3049	548	2221	481	1844	331	1506	481	664	128	475	63	190	840	575	1405	799	1115	447	522	1272	2543	219	1116	213
TRIM24-BRAF_T5:B8	9	16	15	7	6	9	26	16	2	10	12	14	8	8	4	11	10	14	10	7	22	8	15	15	6	10	16	12	10	17	18	8	8	12	13	13	12	21	5	16	14	16	9	16	18	20	13	19	8
TRIM24-BRAF_T9:B9	25	12	17	15	23	13	11	13	6	34	25	19	26	44	15	11	16	16	14	8	20	11	13	8	19	12	15	17	9	15	11	13	9	9	14	11	13	41	26	29	26	20	28	30	26	20	21	12	18
TTC37	7389	1162	1462	130	749	921	1665	1899	106	1188	641	201	213	1057	1071	286	995	2048	1147	1073	1427	1289	1478	1244	4529	911	2621	756	929	526	2153	659	704	155	803	235	478	1877	1954	1573	1159	1456	470	1310	2947	2791	1173	2075	707
TTF-1	1114	333	440	50	258	614	563	1047	32	501	168	52	102	467	329	60	460	796	216	264	655	725	437	339	1300	271	717	205	552	107	692	159	775	55	180	58	108	727	316	625	742	942	324	522	2027	1539	257	652	122
TYMS	766	330	442	149	434	554	1074	14571	89	630	209	93	244	1302	818	260	250	1033	1633	527	1836	3215	539	948	794	1079	652	190	2615	181	539	1013	4856	257	363	870	1453	3773	840	4823	8297	5845	3603	1528	16729	10876	4579	5009	527
UMPS	435	144	179	18	108	107	154	1587	9	132	95	29	78	250	158	23	166	233	61	115	221	274	155	109	716	61	444	163	149	57	169	49	419	54	83	43	45	564	197	299	400	696	189	107	996	737	108	294	52
XPO1	9685	2127	2471	322	1388	1466	3485	8814	222	2610	1435	479	692	2012	2014	747	1810	4705	3193	2595	5289	6018	2121	4754	7707	2081	4808	1839	3868	1086	4604	1444	5241	647	1989	2426	1765	3879	3172	6214	6204	5072	2594	4897	6297	9817	3292	5434	2041
ZMYND10	41	87	100	9	127	115	131	136	10	136	328	51	93	113	170	25	173	304	29	946	28	27	215	109	453	53	181	116	376	369	251	133	24	16	21	13	25	226	73	64	53	75	93	24	125	177	53	193	21
ZNF236	3651	425	727	38	298	533	757	2740	34	699	307	59	121	895	546	105	531	1326	344	424	953	582	860	528	2109	238	1218	414	555	166	842	214	1079	78	261	84	182	1086	942	874	782	1144	404	561	1656	1868	351	1030	192
ACTB	112043	120562	95323	15352	112410	94291	207296	88739	13530	100204	69803	19921	29532	72038	102485	46276	72840	199647	233875	119064	162534	149934	108450	153502	289583	102883	186651	46607	106246	59608	232216	77335	77423	39250	126672	25386	145526	81942	73461	159455	102326	155735	48547	86009	144378	231443	133630	166338	177796
CLTC	15701	4202	4505	327	2898	3100	6121	4844	397	5193	1718	415	1040	3028	3473	1100	3071	8345	4611	3423	5231	7756	3533	6666	10222	1797	6241	1889	2412	1346	8339	2534	4559	666	3398	808	2373	3267	6095	5522	4498	4907	1564	3228	6127	9610	3846	6378	2183
GAPDH	24934	9431	9549	2743	14717	16289	15487	32259	2060	8792	4008	1693	6853	12068	17029	4691	3799	14380	53520	13801	45299	51246	4639	27118	31065	20367	11094	3502	14247	4349	12216	11268	49733	13798	25695	50824	23265	25222	17293	39611	38761	37126	17111	22298	53726	59496	44120	26569	68501
GUSB	2470	1979	2116	112	756	1629	2302	1507	241	2284	553	272	293	1304	3429	2519	1770	1837	2122	2153	1383	1226	2594	1317	2805	671	2271	1122	1141	897	4142	2071	1306	336	1321	228	513	409	1186	731	925	699	389	580	702	2442	673	2221	445
HPRT1	2543	761	432	115	378	870	870	1136	87	561	290	160	375	346	420	282	336	645	1745	732	1883	2039	567	1009	2314	722	810	251	702	315	881	485	2205	424	661	398	639	1701	923	1413	3418	2008	835	1002	1980	3338	1860	2182	594
MRPL19	3062	790	1174	142	567	808	1300	1954	110	724	467	114	268	788	719	324	626	1517	1164	760	1471	1925	865	1772	2209	760	1347	415	914	315	1730	431	1103	217	662	465	446	1095	1199	1628	1139	1275	813	666	3129	2642	921	1098	929
OAZ1	26361	6913	9203	855	6061	5858	10372	13332	576	3902	3820	1086	2163	3523	5017	2402	2630	5803	12450	8492	20289	9649	4410	7960	30269	5827	13435	4462	3817	3142	15239	4091	5736	1446	6526	1529	2966	7338	6220	8319	4646	11609	1175	5642	8892	18455	7578	11267	2593
PGK1	11102	17578	4633	1934	6667	8056	10138	5459	1892	5297	2847	1620	2867	4877	7528	6982	4604	9693	36866	7337	13686	15083	7102	11038	10005	3295	7459	2246	11739	5117	8764	6323	19996	16191	11823	13016	12324	11059	5921	10650	18564	15194	16460	5106	21329	21903	21245	20830	17873
POLR2A	21212	3534	4149	450	2308	2337	5384	4713	627	2823	2176	812	648	2100	5423	4513	2858	4495	7619	6737	3902	7731	2631	5760	7662	918	5238	1685	5146	2929	4214	3172	4203	1812	3380	2069	3989	3911	2146	4479	4898	3443	6529	2113	4219	5255	4000	5285	3734
PSMC4	3033	647	869	56	571	629	1086	2505	78	538	305	83	224	504	862	194	406	699	727	668	1293	2047	690	804	2060	399	1017	343	620	218	1056	507	1160	454	806	353	658	3049	1446	3508	1696	1643	914	857	1726	2383	1984	1873	568
PUM1	6569	1545	2335	156	1200	1662	2237	5180	223	2310	856	226	378	1714	1801	501	1559	2927	1477	1216	2749	1859	2145	2418	4671	828	2755	1056	1734	549	3846	804	2401	313	1069	450	694	4599	2198	2645	4096	3437	1874	2027	5598	6148	1645	4777	997
RPLP0	5	16	13	8	9	5	14	18	1	12	10	7	8	14	11	17	10	7	18	4	12	7	17	5	13	4	7	8	5	6	4	4	17	14	14	11	4	19	18	14	17	18	14	11	21	21	18	8	6
SF3A1	2422	984	1519	176	708	904	1693	2652	159	1067	627	175	264	840	1036	407	718	1111	1282	1431	1752	1838	950	1177	4076	576	2149	545	789	511	2166	837	1228	346	958	435	834	1522	1189	2471	1154	1927	517	1136	1839	3467	1776	2251	906
TFRC	979	1344	1960	212	950	1650	3336	1730	177	1125	665	177	806	1393	1627	1323	1604	2632	2640	2672	10793	10766	2397	2468	5582	957	14218	614	2705	1078	2722	937	11123	772	1131	3797	4077	2136	909	2561	3788	2472	2385	2003	4257	7231	5779	3123	1956
TUBB	9702	3449	5157	562	4003	2942	8433	15743	338	3643	3186	928	2693	3885	5254	947	2346	6565	7344	3341	9900	12020	4180	7050	15998	8958	8633	3409	6710	1971	10258	3952	8158	1726	5082	1602	3628	20755	5576	10865	10217	14322	3750	9885	24920	18212	2129	15369	5677
NEG_A	10	1	8	5	13	5	7	9	5	13	3	12	8	9	11	3	5	9	9	7	12	12	4	4	7	5	12	4	6	8	1	4	11	9	9	13	4	3	6	4	4	8	7	9	9	4	7	4	1
NEG_B	6	11	10	12	8	13	13	9	3	12	7	9	11	9	6	12	8	12	12	4	10	4	10	4	8	9	6	9	5	9	7	12	6	7	10	8	4	9	4	9	15	5	10	5	7	12	12	11	9
NEG_C	15	17	16	14	11	10	11	12	1	12	8	9	3	16	13	9	13	15	8	9	17	17	29	12	18	10	20	14	11	15	20	11	11	8	10	9	11	19	8	14	7	6	14	8	20	14	12	3	6
NEG_D	3	5	9	6	6	7	6	6	1	5	6	6	9	3	8	9	3	4	14	6	4	4	10	7	4	7	13	11	2	8	6	3	6	6	5	5	5	12	7	6	10	3	4	1	11	8	6	7	5
NEG_E	5	12	7	8	8	5	7	8	1	7	10	11	12	9	3	7	3	11	10	8	12	3	7	6	12	6	19	6	6	6	14	6	11	4	14	10	3	9	5	13	7	3	7	7	6	7	6	3	5
NEG_F	22	63	50	14	38	84	35	18	4	56	23	23	23	64	28	11	59	70	24	31	37	27	96	34	66	23	76	67	11	17	143	22	33	26	34	23	14	16	17	35	10	31	17	27	27	34	18	33	22
POS_A	47729	43207	60310	64457	63236	49956	64452	63908	25114	55800	64944	75118	62341	57845	47059	74490	54979	47363	47334	52752	61797	27704	53747	39408	39704	51624	44108	51609	38066	75375	32947	63320	55129	68257	60959	66235	56977	46438	37485	28415	29787	30928	48066	36312	30330	22653	28740	21116	60486
POS_B	7675	6985	10078	11292	10810	8340	10706	10592	4747	9013	10578	12368	10029	9649	8184	12133	8982	7648	8062	8432	9759	4648	8552	6567	6362	8365	7089	8789	6159	12386	5319	10335	9183	11021	9736	10957	9867	8277	6552	5086	5686	6111	8496	6288	5268	4113	5566	4074	10814
POS_C	2698	2362	3826	4604	4242	3207	3919	4150	1994	3242	4197	4650	3789	3602	3142	4737	3340	2687	3201	3379	3833	1701	3197	2531	2386	3279	2640	3425	2435	4849	1816	4212	3608	4515	3910	4311	3940	3324	2575	1950	2474	2545	3478	2500	2009	1546	2316	1624	4475
POS_D	358	284	459	567	539	394	490	514	272	428	522	584	487	491	358	611	440	342	398	405	479	201	367	287	310	446	336	389	295	611	240	501	435	528	500	512	470	422	291	217	299	331	412	284	249	187	296	170	514
POS_E	178	137	209	198	208	155	184	206	75	183	200	250	196	194	163	218	163	139	148	162	161	94	174	141	131	174	143	169	134	232	97	189	168	207	197	199	174	168	118	103	101	108	142	119	98	70	97	85	161
POS_F	62	49	63	68	65	36	56	60	16	78	87	79	68	63	49	54	62	42	37	47	50	37	56	31	34	52	53	46	34	73	39	44	50	66	45	49	52	79	70	33	56	49	63	65	35	30	48	30	48
[truncated: 43 more columns]

## Sheet: Suppl. Table 3
Suppl. Table 3. NanoString nCounter Elements probe design
Probe ID	HUGO Gene	Accession	Sequence
GUSB	GUSB	NM_000181.1	CGGTCGTGATGTGGTCTGTGGCCAACGAGCCTGCGTCCCACCTAGAATCTGCTGGCTACTACTTGAAGATGGTGATCGCTCACACCAAATCCTTGGACCC
OAZ1	OAZ1	NM_004152.2	GGTGGGCGAGGGAATAGTCAGAGGGATCACAATCTTTCAGCTAACTTATTCTACTCCGATGATCGGCTGAATGTAACAGAGGAACTAACGTCCAACGACA
POLR2A	POLR2A	NM_000937.2	TTCCAAGAAGCCAAAGACTCCTTCGCTTACTGTCTTCCTGTTGGGCCAGTCCGCTCGAGATGCTGAGAGAGCCAAGGATATTCTGTGCCGTCTGGAGCAT
CCDC6-RET_C1:R12	CCDC6-RET_C1:R12	CCDC6-RET_C1:R12	AGGCACTGCAGGAGGAGAACCGCGACCTGCGCAAAGCCAGCGTGACCATCGAGGATCCAAAGTGGGAATTCCCTCGGAAGAACTTGGTTCTTGGAAAAAC
CD74-ROS1_C6:R32	CD74-ROS1_C6:R32	CD74-ROS1_C6:R32	AATGAGCAGGCACTCCTTGGAGCAAAAGCCCACTGACGCTCCACCGAAAGCTGGAGTCCCAAATAAACCAGGCATTCCCAAATTACTAGAAGGGAGTAAA
EML4-ALK_E13:A20	EML4-ALK_E13:A20	EML4-ALK_E13:A20	TATATGGAGCAAAACTACTGTAGAGCCCACACCTGGGAAAGGACCTAAAGTGTACCGCCGGAAGCACCAGGAGCTGCAAGCCATGCAGATGGAGCTGCAG
EML4-ALK_E20:A20	EML4-ALK_E20:A20	EML4-ALK_E20:A20	AGACAACAAGTATATAATGTCTAACTCGGGAGACTATGAAATATTGTACTTGTACCGCCGGAAGCACCAGGAGCTGCAAGCCATGCAGATGGAGCTGCAG
EML4-ALK_E6a:A20	EML4-ALK_E6a:A20	EML4-ALK_E6a:A20	AAAAGTTACCAAAACTGCAGACAAGCATAAAGATGTCATCATCAACCAAGTGTACCGCCGGAAGCACCAGGAGCTGCAAGCCATGCAGATGGAGCTGCAG
EML4-ALK_E6b:A20	EML4-ALK_E6b:A20	EML4-ALK_E6b:A20	TAAAGATGTCATCATCACAAAAATGTCAACTCGCGAAAAAAACAGCCAAGTGTACCGCCGGAAGCACCAGGAGCTGCAAGCCATGCAGATGGAGCTGCAG
EML4-ALK_E15:A20	EML4-ALK_E15:A20	EML4-ALK_E15:A20	CTTCCAAATAGAAGTACAGGTGTACCGCCGGAAGCTTCGTCTTTCAAACCAGGAGCTGCAAGCCATGCAGATGGAGCTGCAG
EML4-ALK_E14:ins11del49A20	EML4-ALK_E14:ins11del49A20	EML4-ALK_E14:ins11del49A20	ATCCTGAAAGAGAAATAGAGATATGCTGGATGAGCTTCCACGATCAAACTCCTGAGTACAAGCTGAGCAAGCTCCGCACCTCGAC
EML4-ALK_E18:A20	EML4-ALK_E18:A20	EML4-ALK_E18:A20	TATCCACACAGACGGGAATGAACAGCTCTCTGTGATGCGCTACTCAATAGTGTACCGCCGGAAGCACCAGGAGCTGCAAGCCATGCAGATGGAGCTGCAG
EML4-ALK_E2:A20	EML4-ALK_E2:A20	EML4-ALK_E2:A20	AATCTCTGAAGATCATGTGGCCTCAGTGAAAAAATCAGTCTCAAGTAAAGTGTACCGCCGGAAGCACCAGGAGCTGCAAGCCATGCAGATGGAGCTGCAG
EML4-ALK_E2:ins117A20	EML4-ALK_E2:ins117A20	EML4-ALK_E2:ins117A20	GTGAAAAAATCAGTCTCAAGTAAAGAAGGTTCAGAGCTCATTATTTAACTCGGGGAGGATATGGAGATCCAGGGAGGCTTCCTGTA
EML4-ALK_E13:ins69A20	EML4-ALK_E13:ins69A20	EML4-ALK_E13:ins69A20	ACCTGGGAAAGGACCTAAAGAAGTGGCCTGTGTAGGCTATAAGGATTTGATTTGCTTCAAGGGCCAGGCTGCCAGGCCATGTTGCAG
EML4-ALK_E14:del12A20	EML4-ALK_E14:del12A20	EML4-ALK_E14:del12A20	ATCCTGAAAGAGAAATAGAGAGCACCAGGAGCTGCGCAAACTTACGACCAAGCCATGCAGATGGAGCTGCAGAGCCCTGAGTAA
EML4-ALK_E17:ins30A20	EML4-ALK_E17:ins30A20	EML4-ALK_E17:ins30A20	ATAGGAACGCACTCAGGCAGGCCATGTTGCAGCTGAATGTTTTTTGGGGACCACCCACCTGCAGTGTACCGCCGGAAGCACCAG
EZR-ROS1_E10:R34	EZR-ROS1_E10:R34	EZR-ROS1_E10:R34	GATGCTGCGGCTGCAGGACTATGAGGAGAAGACAAAGAAGGCAGAGAGAGATGATTTTTGGATACCAGAAACAAGTTTCATACTTACTATTATAGTTGGA
GOPC-ROS1_G4:R36	GOPC-ROS1_G4:R36	GOPC-ROS1_G4:R36	TATGGGGCGAGACTAGCTGCCAAGTACTTGGATAAGGAACTGGCAGGAAGTACTCTTCCAACCCAAGAGGAGATTGAAAATCTTCCTGCCTTCCCTCGGG
GOPC-ROS1_G7:R35	GOPC-ROS1_G7:R35	GOPC-ROS1_G7:R35	TATATGGGGCGAGACTAGCTGCCAAGTACTTGGATAAGGAACTGGCAGGATCTGGCATAGAAGATTAAAGAATCAAAAAAGTGCCAAGGAAGGGGTGACA
KIF5B-ALK_K17:A20	KIF5B-ALK_K17:A20	KIF5B-ALK_K17:A20	GGAATCTGTCGATGCCCTCAGTGAAGAACTAGTCCAGCTTCGAGCACAAGTGTACCGCCGGAAGCACCAGGAGCTGCAAGCCATGCAGATGGAGCTGCAG
KIF5B-ALK_K24:A20	KIF5B-ALK_K24:A20	KIF5B-ALK_K24:A20	AGCAGTCAGGTCAAAGAATATGGCCAGAAGAGGGCATTCTGCACAGATTGTGTACCGCCGGAAGCACCAGGAGCTGCAAGCCATGCAGATGGAGCTGCAG
KIF5B-RET_K15:R11	KIF5B-RET_K15:R11	KIF5B-RET_K15:R11	TAAAAGACCTTGCAGAAATAGGAATTGCTGTGGGAAATAATGATGTAAAGATCCACTGTGCGACGAGCTGTGCCGCACGGTGATCGCAGCCGCTGTCCTC
KIF5B-RET_K15:R12	KIF5B-RET_K15:R12	KIF5B-RET_K15:R12	TAAAAGACCTTGCAGAAATAGGAATTGCTGTGGGAAATAATGATGTAAAGGAGGATCCAAAGTGGGAATTCCCTCGGAAGAACTTGGTTCTTGGAAAAAC
KIF5B-RET_K16:R12	KIF5B-RET_K16:R12	KIF5B-RET_K16:R12	TGGAAGAAAATGAAAAGGAGTTAGCAGCATGTCAGCTTCGTATCTCTCAAGAGGATCCAAAGTGGGAATTCCCTCGGAAGAACTTGGTTCTTGGAAAAAC
KIF5B-RET_K22:R12	KIF5B-RET_K22:R12	KIF5B-RET_K22:R12	ACAACCTGCGCAAACTCTTTGTTCAGGACCTGGCTACAAGAGTTAAAAAGGAGGATCCAAAGTGGGAATTCCCTCGGAAGAACTTGGTTCTTGGAAAAAC
KIF5B-RET_K23:R12	KIF5B-RET_K23:R12	KIF5B-RET_K23:R12	TCTCCTTTCTTGAAAATAATCTTGAACAGCTCACTAAAGTGCACAAACAGGAGGATCCAAAGTGGGAATTCCCTCGGAAGAACTTGGTTCTTGGAAAAAC
KIF5B-RET_K24:R11	KIF5B-RET_K24:R11	KIF5B-RET_K24:R11	AGCAGTCAGGTCAAAGAATATGGCCAGAAGAGGGCATTCTGCACAGATTGATCCACTGTGCGACGAGCTGTGCCGCACGGTGATCGCAGCCGCTGTCCTC
KIF5B-RET_K24:R8	KIF5B-RET_K24:R8	KIF5B-RET_K24:R8	AGCAGTCAGGTCAAAGAATATGGCCAGAAGAGGGCATTCTGCACAGATTGATGTGGCCGAGGAGGCGGGCTGCCCCCTGTCCTGTGCAGTCAGCAAGAGA
LRIG3-ROS1_L16:R35	LRIG3-ROS1_L16:R35	LRIG3-ROS1_L16:R35	TTTGTCACATCTTCAGGTGCTGGATTTTTCTTACCACAACATGACAGTAGTCTGGCATAGAAGATTAAAGAATCAAAAAAGTGCCAAGGAAGGGGTGACA
SDC4-ROS1_S2:R32	SDC4-ROS1_S2:R32	SDC4-ROS1_S2:R32	GCCCGGGCAGGAATCTGATGACTTTGAGCTGTCTGGCTCTGGAGATCTGGCTGGAGTCCCAAATAAACCAGGCATTCCCAAATTACTAGAAGGGAGTAAA
SDC4-ROS1_S4:R34	SDC4-ROS1_S4:R34	SDC4-ROS1_S4:R34	CAGCACTGTGCAGGGCAGCAACATCTTTGAGAGAACGGAGGTCCTGGCAGATGATTTTTGGATACCAGAAACAAGTTTCATACTTACTATTATAGTTGGA
SLC34A2-ROS1_S13del2046:R32	SLC34A2-ROS1_S13del2046:R32	SLC34A2-ROS1_S13del2046:R32	CAAGGCTCCTGAGACCTTTGATAACATAACCATTAGCAGAGAGGCTCAGGCTGGAGTCCCAAATAAACCAGGCATTCCCAAATTACTAGAAGGGAGTAAA
SLC34A2-ROS1_S4:R32	SLC34A2-ROS1_S4:R32	SLC34A2-ROS1_S4:R32	TTTCGTGTGCTCCCTGGATATTCTTAGTAGCGCCTTCCAGCTGGTTGGAGCTGGAGTCCCAAATAAACCAGGCATTCCCAAATTACTAGAAGGGAGTAAA
SLC34A2-ROS1_S4:R34	SLC34A2-ROS1_S4:R34	SLC34A2-ROS1_S4:R34	TTTCGTGTGCTCCCTGGATATTCTTAGTAGCGCCTTCCAGCTGGTTGGAGATGATTTTTGGATACCAGAAACAAGTTTCATACTTACTATTATAGTTGGA
TFG-ALK_T5:A20	TFG-ALK_T5:A20	TFG-ALK_T5:A20	ACAGCAGCCACCATATACAGGAGCTCAGACTCAAGCAGGTCAGATTGAAGTGTACCGCCGGAAGCACCAGGAGCTGCAAGCCATGCAGATGGAGCTGCAG
TFG-ALK_T5:A20	TFG-ALK_T5:A20	TFG-ALK_T5:A20	ACAGCAGCCACCATATACAGGAGCTCAGACTCAAGCAGGTCAGATTGAAGTGTACCGCCGGAAGCACCAGGAGCTGCAAGCCATGCAGATGGAGCTGCAG
TPM3-ROS1_T8:R35	TPM3-ROS1_T8:R35	TPM3-ROS1_T8:R35	TGCTGAGAGATCGGTAGCCAAGCTGGAAAAGACAATTGATGACCTGGAAGTCTGGCATAGAAGATTAAAGAATCAAAAAAGTGCCAAGGAAGGGGTGACA
GOPC-ROS1_G8:R35	GOPC-ROS1_G8:R35	GOPC-ROS1_G8:R35	CCCTGGTGCTAGTTGCAAAGACACAAGTGGGGAAATCAAAGTATTACAAGTCTGGCATAGAAGATTAAAGAATCAAAAAAGTGCCAAGGAAGGGGTGACA
NPM1-ALK_N4:A20	NPM1-ALK_N4:A20	NPM1-ALK_N4:A20	TAGTGGACAGCACTTAGTAGTGTACCGCCGGAAGCTTTCAAGCACTTCACCAGGAGCTGCAAGCCATGCAGATGGAGCTGCAG
ALK_5P-1	ALK	NG_009445.1	GCGCAGCGCGGGGGCTGGGATTCACGCCCAGAAGTTCAGCAGGCAGACAGTCCGAAGCCTTCCCGCAGCGGAGAGATAGCTTGAGGGTGCGCAAGACGGC
ALK_5P-2	ALK	NG_009445.1	CTACTCGCGCCTGCAGAGGAAGAGTCTGGCAGTTGACTTCGTGGTGCCCTCGCTCTTCCGTGTCTACGCCCGGGACCTACTGCTGCCACCATCCTCCTCG
ALK_5P-3	ALK	NG_009445.1	ACAGTGCTCCAGGGAAGAATCGGGCGTCCAGACAACCCATTTCGAGTGGCCCTGGAATACATCTCCAGTGGAAACCGCAGCTTGTCTGCAGTGGACTTCT
ALK_5P-4	ALK	NG_009445.1	TAAAAGTGATGGAAGGCCACGGGGAAGTGAATATTAAGCATTATCTAAACTGCAGTCACTGTGAGGTAGACGAATGTCACATGGACCCTGAAAGCCACAA
ALK_3P-1	ALK	NG_009445.1	AGACGCTGCCTGAAGTGTGCTCTGAACAGGACGAACTGGATTTCCTCATGGAAGCCCTGATCATCAGCAAATTCAACCACCAGAACATTGTTCGCTGCAT
ALK_3P-2	ALK	NG_009445.1	CAGAGGCCTTCATGGAAGGAATATTCACTTCTAAAACAGACACATGGTCCTTTGGAGTGCTGCTATGGGAAATCTTTTCTCTTGGATATATGCCATACCC
ALK_3P-3	ALK	NG_009445.1	TGAATACTGCACCCAGGACCCGGATGTAATCAACACCGCTTTGCCGATAGAATATGGTCCACTTGTGGAAGAGGAAGAGAAAGTGCCTGTGAGGCCCAAG
ALK_3P-4	ALK	NG_009445.1	GTCGCACACTCACTTCTCTTCCTTGGGATCCCTAAGACCGTGGAGGAGAGAGAGGCAATGGCTCCTTCACAAACCAGAGACCAAATGTCACGTTTTGTTT
ROS1_5P-1	ROS1	NM_002944.2	TACCAACTGCTCCCTTTGCTTCTTCCATTGGAAGCCACAATATGACATTACGATGGAAATCTGCAAACTTCTCTGGAGTAAAATACATCATTCAGTGGAA
ROS1_5P-2	ROS1	NM_002944.2	TCAAGAAATAGGTCAGAAAACCAGTGTCTCTGTTTTGGAACCAGCCAGATTTAATCAGTTCACAATTATTCAGACATCCCTTAAGCCCCTGCCAGGGAAC
ROS1_5P-3	ROS1	NM_002944.2	GCACCTCTACTTTGCACTGAAAGAATCACAAAATGGAATGCAAGTATTTGATGTTGATCTTGAACACAAGGTGAAATATCCCAGAGAGGTGAAGATTCAC
ROS1_5P-4	ROS1	NM_002944.2	CTCTAAGACAAAGTGAATTTCCAAATGGAAGGCTCACTCTCCTTGTTACTAGACTGTCTGGTGGAAATATTTATGTGTTAAAGGTTCTTGCCTGCCACTC
ROS1_3P-1	ROS1	NM_002944.2	GGAGAAGATTGAATTCCTGAAGGAGGCACATCTGATGAGCAAATTTAATCATCCCAACATTCTGAAGCAGCTTGGAGTTTGTCTGCTGAATGAACCCCAA
ROS1_3P-2	ROS1	NM_002944.2	ACCTTGTAGACCTGTGTGTAGATATTTCAAAAGGCTGTGTCTACTTGGAACGGATGCATTTCATTCACAGGGATCTGGCAGCTAGAAATTGCCTTGTTTC
ROS1_3P-3	ROS1	NM_002944.2	GAAATTGTCCTGATGATCTGTGGAATTTAATGACCCAGTGCTGGGCTCAAGAACCCGACCAAAGACCTACTTTTCATAGAATTCAGGACCAACTTCAGTT
ROS1_3P-4	ROS1	NM_002944.2	AGAGAGTTGAGATAAACACTCTCATTCAGTAGTTACTGAAAGAAAACTCTGCTAGAATGATAAATGTCATGGTGGTCTATAACTCCAAATAAACAATGCA
RET_5P-1	RET	NM_020630.4	GCTGCTGCTGCCGCTGCTAGGCAAAGTGGCATTGGGCCTCTACTTCTCGAGGGATGCTTACTGGGAGAAGCTGTATGTGGACCAGGCGGCCGGCACGCCC
RET_5P-2	RET	NM_020630.4	TCAGTGTCCGCAACCGCGGCTTTCCCCTGCTCACCGTCTACCTCAAGGTCTTCCTGTCACCCACATCCCTTCGTGAGGGCGAGTGCCAGTGGCCAGGCTG
RET_5P-3	RET	NM_020630.4	CGTGAGCAGGAGGGCTCGCCGATTTGCCCAGATCGGGAAAGTCTGTGTGGAAAACTGCCAGGCATTCAGTGGCATCAACGTCCAGTACAAGCTGCATTCC
RET_5P-4	RET	NM_020630.4	CAAGACCTGCCCCGACGGCCACTGCGATGTTGTGGAGACCCAAGACATCAACATTTGCCCTCAGGACTGCCTCCGGGGCAGCATTGTTGGGGGACACGAG
RET_3P-1	RET	NM_020630.4	AGGGGATGCAGTATCTGGCCGAGATGAAGCTCGTTCATCGGGACTTGGCAGCCAGAAACATCCTGGTAGCTGAGGGGCGGAAGATGAAGATTTCGGATTT
RET_3P-2	RET	NM_020630.4	AGGAGCCAGGGTCGGATTCCAGTTAAATGGATGGCAATTGAATCCCTTTTTGATCATATCTACACCACGCAAAGTGATGTATGGTCTTTTGGTGTCCTGC
RET_3P-3	RET	NM_020630.4	AAGACCTGGAGAAGATGATGGTTAAGAGGAGAGACTACTTGGACCTTGCGGCGTCCACTCCATCTGACTCCCTGATTTATGACGACGGCCTCTCAGAGGA
RET_3P-4	RET	NM_020630.4	TTTCCCTTACCCACCTTCAGGACGGTTGTCACTTATGAAGTCAGTGCTAAAGCTGGAGCAGTTGCTTTTTGAAAGAACATGGTCTGTGGTGCTGTGGTCT
ACTB	ACTB	NM_001101.2	TGCAGAAGGAGATCACTGCCCTGGCACCCAGCACAATGAAGATCAAGATCATTGCTCCTCCTGAGCGCAAGTACTCCGTGTGGATCGGCGGCTCCATCCT
ANPEP	ANPEP	NM_001150.1	CCGGACTTAATCCGGAAGCAGGACGCCACCTCTACCATCATCAGCATTACCAACAACGTCATTGGGCAAGGTCTGGTCTGGGACTTTGTCCAGAGCAACT
ATP1B1	ATP1B1	NM_001001787.1	TTTCTGGGCAGGACCGGTGGCAGTTGGTTTAAGATCCTTCTATTCTACGTAATATTTTATGGCTGCCTGGCTGGCATCTTCATCGGAACCATCCAAGTGA
ATP8A1	ATP8A1	NM_006095.2	GAGGATTTCTGGCAGAATTGAGTGTGAAAGTCCAAACAGACATCTCTACGATTTTGTTGGAAACATAAGGCTTGATGGACATGGCACCGTTCCACTGGGA
AURKA	AURKA	NM_003600.2	AGCTCCAGTTGGAGGTCCAAAACGTGTTCTCGTGACTCAGCAATTTCCTTGTCAGAATCCATTACCTGTAAATAGTGGCCAGGCTCAGCGGGTCTTGTGT
BLM	BLM	NM_000057.2	TGCTTGGTGAAGACTGTTTTATCCTGATGCCGACTGGAGGTGGTAAGAGTTTGTGTTACCAGCTCCCTGCCTGTGTTTCTCCTGGGGTCACTGTTGTCAT
BRCA1	BRCA1	NM_007305.2	CATTAGATGATAGGTGGTACATGCACAGTTGCTCTGGGAGTCTTCAGAATAGAAACTACCCATCTCAAGAGGAGCTCATTAAGGTTGTTGATGTGGAGGA
C1orf116	C1orf116	NM_023938.4	CTGATTCGTTATCTCTTCACCCACTGCCCTCTCAGTATCACCAGTCCCAAAGACAGGATACGTCCCTGTAACCCAATCTCTCGGTTGATTGATAGCAGAA
CCNA2	CCNA2	NM_001237.2	CGGGACAAAGCTGGCCTGAATCATTAATACGAAAGACTGGATATACCCTGGAAAGTCTTAAGCCTTGTCTCATGGACCTTCACCAGACCTACCTCAAAGC
CCNE1	CCNE1	NM_001238.1	CCTCCAGACACCAGTGCGTGCTCCCGATGCTGCTATGGAAGGTGCTACTTGACCTAAGGGACTCCCACAACAACAAAAGCTTGAAGCTGTGGAGGGCCAC
CD247	CD247	NM_198053.1	TGGCAGGACAGGAAAAACCCGTCAATGTACTAGGATACTGCTGCGTCATTACAGGGCACAGGCCATGGATGGAAAACGCTCTCTGCTCTGCTTTTTTTCT
PDL1	CD274	NM_014143.3	AGCTTCCCGAGGCTCCGCACCAGCCGCGCTTCTGTCCGCCTGCAGGGCATTCCAGAAAGATGAGGATATTTGCTGTCTTTATATTCATGACCTACTGGCA
CD4	CD4	NM_000616.4	TGGCAGGCGGAGAGGGCTTCCTCCTCCAAGTCTTGGATCACCTTTGACCTGAAGAACAAGGAAGTGTCTGTAAAACGGGTTACCCAGGACCCTAAGCTCC
CD68	CD68	NM_001251.2	ACCGGTCCATCTTGCTGCCTCTCATCATCGGCCTGATCCTTCTTGGCCTCCTCGCCCTGGTGCTTATTGCTTTCTGCATCATCCGGAGACGCCCATCCGC
CD69	CD69	NM_001781.1	AGGACATGAACTTTCTAAAACGATACGCAGGTAGAGAGGAACACTGGGTTGGACTGAAAAAGGAACCTGGTCACCCATGGAAGTGGTCAAATGGCAAAGA
CD8A	CD8A	NM_001768.5	GCTCAGGGCTCTTTCCTCCACACCATTCAGGTCTTTCTTTCCGAGGCCCCTGTCTCAGGGTGAGGTGCTTGAGTCTCCAACGGCAAGGGAACAAGTACTT
CDKN3	CDKN3	NM_005192.3	TACCGAAAAACCTTAATACACTGCTATGGAGGACTTGGGAGATCTTGTCTTGTAGCTGCTTGTCTCCTACTATACCTGTCTGACACAATATCACCAGAGC
CHGA	CHGA	NM_001275.3	CTGCGCCGGGCAAGTCACTGCGCTCCCTGTGAACAGCCCTATGAATAAAGGGGATACCGAGGTGATGAAATGCATCGTTGAGGTCATCTCCGACACACTT
CLTC	CLTC	NM_004859.2	GGGTATCAACCCAGCAAACATTGGCTTCAGTACCCTGACTATGGAGTCTGACAAATTCATCTGCATTAGAGAAAAAGTAGGAGAGCAGGCCCAGGTGGTA
COL4A3	COL4A3	NM_000091.4	CTGGAAGTGAGGGAGTCAAGGGCAACAGGGGTTTCCCTGGGTTAATGGGTGAAGATGGCATTAAGGGACAGAAAGGGGACATTGGCCCTCCAGGATTTCG
CTLA4	CTLA4	NM_005214.3	AGTCTGTGCGGCAACCTACATGATGGGGAATGAGTTGACCTTCCTAGATGATTCCATCTGCACGGGCACCTCCAGTGGAAATCAAGTGAACCTCACTATC
CYP2B6	CYP2B6	NM_000767.4	GGAGATTGAACAGGTGATTGGCCCACATCGCCCTCCAGAGCTTCATGACCGAGCCAAAATGCCATACACAGAGGCAGTCATCTATGAGATTCAGAGATTT
DLC1	DLC1	NM_006094.3	CACTCCCAAACAGGAAACCCTGGTGAAGGTTCAGGAAGCACGGAGATTCTCTCCAACAAAGGTCCAGTTAGGAAACGACGCTGAGAGGATGACGACAACG
DOCK9	DOCK9	NM_001130048.1	CTTTGAAGCTGCAATGCAAGAAAAGCGAAATGGCGACTCTCACGAAGATGATGAACAAAGCAAATTGGAAGGTTCTGGTTCCGGTTTAGATAGCTACCTG
DPP4	DPP4	NM_001935.3	CAGCAGTCAGCTCAGATCTCCAAAGCCCTGGTCGATGTTGGAGTGGATTTCCAGGCAATGTGGTATACTGATGAAGACCATGGAATAGCTAGCAGCACAG
EDN3	EDN3	NM_000114.2	AGAGGTCTGCGGGGCCACTTCCAGGGAATCTGCAGCTCTCACATCGGCCACACTTGCGCTGCGCTTGTGTGGGGAGATATGACAAGGCCTGCCTGCACTT
ERN1	ERN1	NM_001433.2	TACATGGGTAAAAAGCAGGACATCTGGTATGTTATTGACCTCCTGACCGGAGAGAAGCAGCAGACTTTGTCATCGGCCTTTGCAGATAGTCTCTGCCCAT
FA2H	FA2H	NM_024306.2	TGTAGCCCTTGAGGAAACTCAGAAGACAGATCCTGCTATGGAACCACGGTTCAAAGTGGTGGATTGGGACAAGGACCTGGTGGACTGGCGAAAGCCTCTC
FAM64A	FAM64A	NM_019013.1	GTCTTGGGGAGACCTTGCAGAGGGGGAGAATTGTTCCTTCTGCTTTCCTAGGGGACTCTTGAGCTTAGAAACTCATCGTACACTTGACCTTGAGCCTTCT
FANCI	FANCI	NM_001113378.1	TGAGTGGGGAAGAATGTAAGAAACAGTTGATTAACACCCTGTGTTCTGGCAGGTGGGATCAGCAATATGTAATCCAACTCACCTCCATGTTCAAGGATGT
FOSL2	FOSL2	NM_005253.3	TCAGGCAGTGCATTCATCCCCACCATCAACGCCATCACGACCAGCCAGGACCTGCAGTGGATGGTGCAGCCCACAGTGATCACCTCCATGTCCAACCCAT
FOXP3	FOXP3	NM_014009.3	GGGCCATCCTGGAGGCTCCAGAGAAGCAGCGGACACTCAATGAGATCTACCACTGGTTCACACGCATGTTTGCCTTCTTCAGAAACCATCCTGCCACCTG
GAPDH	GAPDH	NM_002046.3	CACTCCTCCACCTTTGACGCTGGGGCTGGCATTGCCCTCAACGACCACTTTGTCAAGCTCATTTCCTGGTATGACAACGAATTTGGCTACAGCAACAGGG
GPR116	ADGRF5	NM_015234.3	TATGTTGGGGTGGGCTTTTCCATCTTGAGCTTGGCAGCCTGTCTAGTTGTGGAAGCTGTGGTGTGGAAATCGGTGACCAAGAATCGGACTTCTTATATGC
HEXIM1	HEXIM1	NM_006460.2	GGAGCGAGCGCCGCTTTCCAAGTTTGGAGACTAGACTGAAACTTTTTTGGGGGAGGGGGCAAAGGGGACTTTTTACAGTGATGGAATGTAACATTATATA
HIF1A	HIF1A	NM_001530.2	ATGGATGATGACTTCCAGTTACGTTCCTTCGATCAGTTGTCACCATTAGAAAGCAGTTCCGCAAGCCCTGAAAGCGCAAGTCCTCAAAGCACAGTTACAG
HOPX	HOPX	NM_139212.3	TCCTGGAGTACAACTTCAACAAGGTCGACAAGCACCCGGATTCCACCACGCTGTGCCTCATCGCGGCCGAGGCAGGCCTTTCCGAGGAGGAGACCCAGAA
HPRT1	HPRT1	NM_000194.1	TGTGATGAAGGAGATGGGAGGCCATCACATTGTAGCCCTCTGTGTGCTCAAGGGGGGCTATAAATTCTTTGCTGACCTGCTGGATTACATCAAAGCACTG
HSD17B6	HSD17B6	NM_003725.2	CTCCAGCATTCTGGGAAGAGTTGCTTTCTTTGTAGGAGGCTACTGTGTCTCCAAGTATGGAGTGGAAGCCTTTTCAGATATTCTGAGGCGTGAGATTCAA
IFT57	IFT57	NM_018010.2	AATGGAGCCTAGAAGTGGAACGTGTACTACCGCAACTGAAAGTCACGATTAGGACTGACAATAAGGATTGGAGAATCCATGTTGACCAAATGCACCAGCA
IKBKAP	IKBKAP	NM_003640.3	TACCTTTGGGAGTCACCTTCTCTGGCTATTAAACCATGGAAGAACTCTGGTGGATTTCCTGTTCGGTTTCCTTATCCATGCACCCAGACCGAATTGGCCA
KIF14	KIF14	NM_014875.2	TGATCGAGCAATCCAGTCACTTACTATTCAGACTGCATGTGCTTTTGAGCAGCTAGTAGTGCTAATGAAACACTGGCTGAGTGATTTACTGCCTTGTACC
KRT16	KRT16	NM_005557.3	CGCCGCCTGCTGGAGGGCGAGGATGCCCACCTTTCCTCCCAGCAAGCATCTGGCCAATCCTATTCTTCCCGCGAGGTCTTCACCTCCTCCTCGTCCTCTT
KRT40	KRT40	NM_182497.3	CTTTCCTGTAGCCCATGTTCGACCACATGCACCTCGAGCAACACTTGTGAGCCATGCTCAGCCTATGTCATCTGCACTGTTGAAAACTGCTGCTTGTGAA
KRT5	KRT5	NM_000424.2	CTGGTTCTCTTGCTCCACCAGGAACAAGCCACCATGTCTCGCCAGTCAAGTGTGTCCTTCCGGAGCGGGGGCAGTCGTAGCTTCAGCACCGCCTCTGCCA
KRT6A	KRT6A	NM_005554.3	CTGCTGCCCCGAGCCTGATTCCTAGTCCTGCTTCTCTTCCCTCTCTCCTCCAGCCTCTCACACTCTCCTCAGCTCTCTCATCTCCTGGAACCATGGCCAG
L1CAM	L1CAM	NM_024003.2	TTCAGGTTCCATATCTTGTTCAAAGCCTTGGGAGAAGAGAAGGGTGGGGCTTCCCTTTCGCCACAGTATGTCAGCTACAACCAGAGCTCCTACACGCAGT
LOC81691	LOC81691	NM_030941.2	CAAGATTCTGGACTACCTCACCAGCTTTTCGGGAATCACGAAGAAGATTCTTAACCCAGTGACGACCAAACTCAAAGATGTACAGAGGCAGTTAAAAGCA
MB	MB	NM_005368.2	CAAGAGAGAGCGGGGTCTGATCTCGTGTAGCCATATAGAGTTTGCTTCTGAGTGTCTGCTTTGTTTAGTAGAGGTGGGCAGGAGGAGCTGAGGGGCTGGG
MBIP	MBIP	NM_001144891.1	ACTATTCACTGGCTGAACTTGATGAGAAAATTAGTGCCCTCAAACAAGCCCTCCTCAGAAAATCAAGAGAAGCAGAATCCATGGCAACCCACCACCTTCC
MDM2	MDM2	NM_001145337.1	TGCCCACTTTAGAAATACAAATATCACTGGGCAGCTTGAAGCAGTTGGGAGCCTCCAATGAGAGCAACTTGAGAGAATGATGTTGCAAGTTAGTAGGAGT
MKI67 (Ki67)	MKI67	NM_002417.2	AGCAGATGTAGAGGGAGAACTCTTAGCGTGCAGGAATCTAATGCCATCAGCAGGCAAAGCCATGCACACGCCTAAACCATCAGTAGGTGAAGAGAAAGAC
MLANA	MLANA	NM_005511.1	CCTTAGTGCTGATGCCTGTGTACTGCCTTAAATGTACCTATGGCAATTTAGCTCTCTTGGGTTCCCAAATCCCTCTCACAAGAATGTGCAGAAGAAATCA
MRPL19	MRPL19	NM_014763.3	GGAAGTATTCTTCGTGTTACTACAGCTGACCCATATGCCAGTGGAAAAATCAGCCAGTTTCTGGGGATTTGCATTCAGAGATCAGGAAGAGGACTTGGAG
CD20	MS4A1	NM_152866.2	CTTCTGATGATCCCAGCAGGGATCTATGCACCCATCTGTGTGACTGTGTGGTACCCTCTCTGGGGAGGCATTATGTATATTATTTCCGGATCACTCCTGG
MYT1L	MYT1L	NM_015025.2	TAGAGAAACAGTGGACTCCCTTAAACTATTAGCCCAAGGACACGGTGTTGTGCTCTCAGAAAACATGAATGACAGAAATTATGCAGACAGCATGTCGCAG
Napsin A (NAPSA)	NAPSA	NM_004851.1	CAAGCTGACTATTGGTGGAATCAAGGGTGCATCAGTGATTTTCGGGGAGGCTCTCTGGGAGCCCAGCCTGGTCTTCGCTTTTGCCCATTTTGATGGGATA
CD56	NCAM1	NM_000615.5	GGTATTTGCCTATCCCAGTGCCACGATCTCATGGTTTCGGGATGGCCAGCTGCTGCCAAGCTCCAATTACAGCAATATCAAGATCTACAACACCCCCTCT
NKX2-1	NKX2-1	NM_003317.3	GCCGCCTAGGCTCAGCGGCGACCGCCCTCCGCGAAAATAGTTTGTTTAATGTGAACTTGTAGCTGTAAAACGCTGTCAAAAGTTGGACTAAATGCCTAGT
PD1	PDCD1	NM_005018.1	CTTCTTCCCAGCCCTGCTCGTGGTGACCGAAGGGGACAACGCCACCTTCACCTGCAGCTTCTCCAACACATCGGAGAGCTTCGTGCTAAACTGGTACCGC
PGK1	PGK1	NM_000291.2	GCAAGAAGTATGCTGAGGCTGTCACTCGGGCTAAGCAGATTGTGTGGAATGGTCCTGTGGGGGTATTTGAATGGGAAGCTTTTGCCCGGGGAACCAAAGC
PRC1	PRC1	NM_199413.1	ACAGAAAGTCTGCTCCAGCTCCACGATGCTGAGATTGTGCGGTTAAAAAACTACTATGAAGTTCACAAGGAACTCTTTGAAGGTGTCCAGAAGTGGGAAG
PSMC4	PSMC4	NM_006503.2	CATCGGACAATTTCTGGAGGCTGTGGATCAGAATACAGCCATCGTGGGCTCTACCACAGGCTCCAACTATTATGTGCGCATCCTGAGCACCATCGATCGG
PUM1	PUM1	NM_001020658.1	CTGGGGAACATCAGATCATTCAGTTTCCCAGCCAATCATGGTGCAGAGAAGACCTGGTCAGAGTTTCCATGTGAACAGTGAGGTCAATTCTGTACTGTCC
RPLP0	RPLP0	NM_001002.3	GATGGCGCAGCCAATAGACAGGAGCGCTATCCGCGGTTTCTGATTGGCTACTTTGTTCGCATTATAAAAGGCACGCGCGGGCGCGAGGCCCTTCTCTCGC
RRM2	RRM2	NM_001034.1	AGGGGTGACCCTTTAGTGAGCTTAGCACAGCGGGATTAAACAGTCCTTTAACCAGCACAGCCAGTTAAAAGATGCAGCCTCACTGCTTCAACGCAGATTT
SF3A1	SF3A1	NM_001005409.1	CTTCTAAGCCAGTTGTGGGGATTATTTACCCTCCTCCAGAGGTCAGAAATATTGTTGACAAGACTGCCAGCTTTGTGGCCAGAAACGGGCCTGAATTTGA
SFTPG	SFTA2	NM_205854.2	CTCTTGACCCTCCTTGGCAGCTCACATGGAACAGGGCCGGGTATGACTTTGCAACTGAAGCTGAAGGAGTCTTTTCTGACAAATTCCTCCTATGAGTCCA
SFTPB	SFTPB	NM_000542.3	AGCCGATGACCTATGCCAAGAGTGTGAGGACATCGTCCACATCCTTAACAAGATGGCCAAGGAGGCCATTTTCCAGGACACGATGAGGAAGTTCCTGGAG
SLC35A5	SLC35A5	NM_017945.2	TGCCTGCGCAATGGGTGTCGGGTCCGCTTTTTCCCAATCCGGACGTAATCGTGGTTTTTGTTCTGCAATAGGCGGCTTAGAGGGAGGGGCTTTTTCGCCT
STMN2	STMN2	NM_007029.2	TCACTGATCTGCTCTTGCTTTTACCCGGAACCTCGCAACATCAACATCTATACTTACGATGATATGGAAGTGAAGCAAATCAACAAACGTGCCTCTGGCC
SYP	SYP	NM_003179.2	TAGTGCCTGTGATCGTGTGTTGCCATTTTGTCTGGCTGTGGCCCCTCCTTCTCCCCTCCAGACCCCTACCCTTTCCCAAACCCTTCGGTATTGTTCAAAG
TFRC	TFRC	NM_003234.1	CAGTTTCCACCATCTCGGTCATCAGGATTGCCTAATATACCTGTCCAGACAATCTCCAGAGCTGCTGCAGAAAAGCTGTTTGGGAATATGGAAGGAGACT
TP73L	TP63	NM_003722.4	TTACCAGTGAGGGGCCGTGAGACTTATGAAATGCTGTTGAAGATCAAAGAGTCCCTGGAACTCATGCAGTACCTTCCTCAGCACACAATTGAAACGTACA
TPSAB1	TPSAB1	NM_003294.3	GCAGGTGAAGGTCCCCATAATGGAAAACCACATTTGTGACGCAAAATACCACCTTGGCGCCTACACGGGAGACGACGTCCGCATCGTCCGTGACGACATG
TREM1	TREM1	NM_001242589.1	GTTTACTGCGCGTCCGAATGGTCAACCTTCAAGTGGAAGATTCTGGACTGTATCAGTGTGTGATCTACCAGCCTCCCAAGGAGCCTCACATGCTGTTCGA
TRIM14	TRIM14	NM_014788.2	CCAAGAAATTCATTGATAAAAACACGCAGCTTACCCTCCAGGTGTACAGGGAACAAGCTGACTCTTGCAGAGAGCAACTTGACATCATGAATGATCTCTC
TTC37	TTC37	NM_014639.3	ATCTGGCAGAAGCCCAAGTCAAAATGCATAGACCTAAAGAAGCTGTTCTTTCATGCAGTCAAGCTCTGAAGATCGTAGATAATCTTGGTGCGTCTGGTAA
TTF-1	TTF1	NM_007344.2	TTCTGCCGTGAAACAGCTTCAGGAGTTCATTCCTAACATCAAGGACAGGGCCACCAGCACAATCAAGCGGATGTACCGGGACGACTTGGAACGGTTTAAG
TUBB	TUBB	NM_178014.2	TTCTAAGTATGTCCATTTCCCATCTCAGCTTCAAGGGAGGTGTCAGCAGTATTATCTCCACTTTCAATCTCCCTCCAAGCTCTACTCTGGAGGAGTCTGT
TYMS	TYMS	NM_001071.1	TCAGATTATTCAGGACAGGGAGTTGACCAACTGCAAAGAGTGATTGACACCATCAAAACCAACCCTGACGACAGAAGAATCATCATGTGCGCTTGGAATC
UMPS	UMPS	NM_000373.2	ACCGGAGTTGGGGTTTGGGCTCATTTTTTCCCCTAGCCAGCAATTATGGACCAGTAGTAACACAAGTGACAGCTTCCTGTGACTGACTTCACAATTAGGA
XPO1	XPO1	NM_003400.3	AATCTTTCTTCAGGAATATGTGGCTAATCTCCTTAAGTCGGCCTTCCCTCACCTACAAGATGCTCAAGTAAAGCTCTTTGTGACAGGGCTTTTCAGCTTA
ZMYND10	ZMYND10	NM_015896.3	CAGTGTTCTTCCACAAGGAGGTGTGTGAGTCAGCAGAAGACACTGTCTTGGACTTGGTAGACTATTGCCACCGCAAACTGACCCTGCTGGTGGCCCAGAG
ZNF236	ZNF236	NM_007345.3	AAAAGTTTAGGCAGCTTAAACACGCATATCAGCAAGATGCATATGGGTGGGCCACAGAATTCAACAAGTTCTACAGAGACTGCTCATGTTTTAACGGCCA
CD3D	CD3D	NM_000732.4	GCATCATTGTCACTGATGTCATTGCCACTCTGCTCCTTGCTTTGGGAGTCTTCTGCTTTGCTGGACATGAGACTGGAAGGCTGTCTGGGGCTGCCGACAC
CD3E	CD3E	NM_000733.2	AAGTAACAGTCCCATGAAACAAAGATGCAGTCGGGCACTCACTGGAGAGTTCTGGGCCTCTGCCTCTTATCAGTTGGCGTTTGGGGGCAAGATGGTAATG
CD3G	CD3G	NM_000073.2	GAACTAAATGCAGCCACCATATCTGGCTTTCTCTTTGCTGAAATCGTCAGCATTTTCGTCCTTGCTGTTGGGGTCTACTTCATTGCTGGACAGGATGGAG
METex13-15	MET	ENST00000454623.1	ACTACTTGGGTTTTTCCTGTGGCTGAAAAAGAGAAAGCAAATTAAAGATCAGTTTCCTAATTCATCTCAGAACGGTTCATGCCGACAAGTGCAGTATCCT
METex3-4	MET	NM_000245.2	GGAGACCTCACCATAGCTAATCTTGGGACATCAGAGGGTCGCTTCATGCAGGTTGTGGTTTCTCGATCAGGACCATCAACCCCTCATGTGAATTTTCTCC
METex14	MET	NM_001127500.1	GATCTGGGCAGTGAATTAGTTCGCTACGATGCAAGAGTACACACTCCTCATTTGGATAGGCTTGTAAGTGCCCGAAGTGTAAGCCCAACTACAGAAATGG
METex20-21	MET	NM_000245.2	TTGTTGCAAGGGAGAAGACTCCTACAACCCGAATACTGCCCAGACCCCTTATATGAAGTAATGCTAAAATGCTGGCACCCTAAAGCCGAAATGCGCCCAT
NRG1_5p_1	NRG1	NM_013960.3	TTGCCTCCCCGATTGAAAGAGATGAAAAGCCAGGAATCGGCTGCAGGTTCCAAACTAGTCCTTCGGTGTGAAACCAGTTCTGAATACTCCTCTCTCAGAT
NRG1_5p_2	NRG1	NM_004495.3	AAAGCCAGGGAAGTCAGAACTTCGCATTAACAAAGCATCACTGGCTGATTCTGGAGAGTATATGTGCAAAGTGATCAGCAAATTAGGAAATGACAGTGCC
NRG1_3p_1	NRG1	NM_013958.3	CCCTCGAGATACTTGTGCAAGTGCCCAAATGAGTTTACTGGTGATCGCTGCCAAAACTACGTAATGGCCAGCTTCTACAGTACGTCCACTCCCTTTCTGT
NRG1_3p_2	NRG1	NM_013962.2	ATTGACTGCCTCTGCCTGTCGCATGAGAACATTAACAAAAGCAATTGTATTACTTCCTCTGTTCGCGACTAGTTGGCTCTGAGATACTAATAGGTGTGTG
CD74-NRG1_C6:N6	CD74-NRG1_C6:N6	CD74-NRG1_C6:N6	AATGAGCAGGCACTCCTTGGAGCAAAAGCCCACTGACGCTCCACCGAAAGCTACATCTACATCCACCACTGGGACAAGCCATCTTGTAAAATGTGCGGAG
KIF5B-ALK_K15:A20	KIF5B-ALK_K15:A20	KIF5B-ALK_K15:A20	TAAAAGACCTTGCAGAAATAGGAATTGCTGTGGGAAATAATGATGTAAAGTGTACCGCCGGAAGCACCAGGAGCTGCAAGCCATGCAGATGGAGCTGCAG
TRIM24-BRAF_T9:B9	TRIM24-BRAF_T9:B9	TRIM24-BRAF_T9:B9	GACTTGATTAGAGACCAAGGATTTCGTGGTGATGGAGGATCAACCACAGGGACTTGATTAGAGACCAAGGATTTCGTGGTGATGGAGGATCAACCACAGG
CD74-ROS1_C6:R34	CD74-ROS1_C6:R34	CD74-ROS1_C6:R34	AATGAGCAGGCACTCCTTGGAGCAAAAGCCCACTGACGCTCCACCGAAAGATGATTTTTGGATACCAGAAACAAGTTTCATACTTACTATTATAGTTGGA
CD74-NRG1_C8:N6	CD74-NRG1_C8:N6	CD74-NRG1_C8:N6	GGAGGACCCGTCTTCTGGGCTGGGTGTGACCAAGCAGGATCTGGGCCCAGCTACATCTACATCCACCACTGGGACAAGCCATCTTGTAAAATGTGCGGAG
SDC4-ROS1_S4:R32	SDC4-ROS1_S4:R32	SDC4-ROS1_S4:R32	CAGCACTGTGCAGGGCAGCAACATCTTTGAGAGAACGGAGGTCCTGGCAGCTGGAGTCCCAAATAAACCAGGCATTCCCAAATTACTAGAAGGGAGTAAA
TFG-ALK_T6:A20	TFG-ALK_T6:A20	TFG-ALK_T6:A20	ACTCCGCATAATCGAGGGGAGTAAAACCAAATTGGTGTACCGCCGGAAGCACCAGGAGCTGCAAGCCATGCAGATGGAGCTGCAGAGCCCTGAGTACAAG
TRIM24-BRAF_T5:B8	TRIM24-BRAF_T5:B8	TRIM24-BRAF_T5:B8	GCCCCAAATTCTCACCAGTCCGTCTCCTTCAAAATCCATTCCAATTCCACGCCCCAAATTCTCACCAGTCCGTCTCCTTCAAAATCCATTCCAATTCCAC

## Sheet: Suppl. Table 4
Suppl. Table 4. Selected gene rules for SSP final prediction model for classification using AIMS
Class	Selected gene pairs for classification
AC	KRT5<SFTPG	KRT6A<TTF.1	TP73L<NAPSA	CHGA<CD56	KRT16<SYP
SqCC	TTF.1<KRT6A	SFTPG<TP73L	NAPSA<KRT5	SYP<KRT16	CD56<CHGA
NE	TP73L<CD56	KRT5<CHGA	SFTPG<TTF.1	NAPSA<SYP	KRT6A<KRT40

## Sheet: Suppl. Table 5
Suppl. Table 5. Sample data on the cohorts with NanoString derived gene expression data.
Assay name	Histology defined by pathologist	SSP class	Sample cohort
S_0001_500	CARC		Fusion gene detection
S_0003_500	AC	AC	SSP development cohort
S_0004	AC	AC	SSP development cohort
S_0006	AC	Neuroendocrine	SSP development cohort
S_0007	AC	AC	SSP development cohort
S_0008	AC	AC	SSP development cohort
S_0009	AC	AC	SSP development cohort
S_0011	AC	Neuroendocrine	SSP development cohort
S_0014	AC	AC	SSP development cohort
S_0017	AC	AC	SSP development cohort
S_0019	AC	AC	SSP development cohort
S_0020	AC	AC	SSP development cohort
S_0022	AC	AC	SSP development cohort
S_0024	AC	AC	SSP development cohort
S_0025_500	AC	AC	SSP development cohort
S_0026	AC	AC	SSP development cohort
S_0027	AC	AC	SSP development cohort
S_0028	AC	AC	SSP development cohort
S_0030	PLEO_SARC		Fusion gene detection
S_0031	AC	AC	SSP development cohort
S_0032	SqCC	SqCC	SSP development cohort
S_0033_500	SqCC	SqCC	SSP development cohort
S_0034	AC	AC	SSP development cohort
S_0035	AC	AC	SSP development cohort
S_0036	AC	AC	SSP development cohort
S_0040	AC	AC	SSP development cohort
S_0041	AC	AC	SSP development cohort
S_0042	AC	AC	SSP development cohort
S_0043	AC	AC	SSP development cohort
S_0044	AC	AC	SSP development cohort
S_0046	AC	AC	SSP development cohort
SLCS_01	SqCC	AC	SSP development cohort
SLCS_02	SqCC	SqCC	SSP development cohort
SLCS_03	SqCC	SqCC	SSP development cohort
SLCS_04	SqCC	SqCC	SSP development cohort
SLCS_05	SqCC	SqCC	SSP development cohort
SLCS_06	SqCC	SqCC	SSP development cohort
SLCS_07	Neuroendocrine	Neuroendocrine	SSP development cohort
SLCS_08	Neuroendocrine	Neuroendocrine	SSP development cohort
SLCS_09	Neuroendocrine	Neuroendocrine	SSP development cohort
SLCS_10	Neuroendocrine	Neuroendocrine	SSP development cohort
SLCS_11	Neuroendocrine	Neuroendocrine	SSP development cohort
SLCS_12	Neuroendocrine	Neuroendocrine	SSP development cohort
SLCS_13	Neuroendocrine	Neuroendocrine	SSP development cohort
SLCS_14	Neuroendocrine	Neuroendocrine	SSP development cohort
SLCS_15	Neuroendocrine	Neuroendocrine	SSP development cohort
SLCS_16	Neuroendocrine	Neuroendocrine	SSP development cohort
SLCS_17	Neuroendocrine	Neuroendocrine	SSP development cohort
SLCS_18	SqCC	SqCC	SSP development cohort
SLCS_19	SqCC	SqCC	SSP development cohort
SLCS_20	SqCC	SqCC	SSP development cohort
SLCS_21	SqCC	SqCC	SSP development cohort
SLCS_22	SqCC	SqCC	SSP development cohort
SLCS_23	SqCC	SqCC	SSP development cohort
SLCS_24	SqCC	SqCC	SSP development cohort
SLCS_25	SqCC	SqCC	SSP development cohort
SLCS_26	SqCC	SqCC	SSP development cohort
SLCS_27	SqCC	SqCC	SSP development cohort
SLCS_28	SqCC	SqCC	SSP development cohort
SLCS_29	SqCC	SqCC	SSP development cohort
SLCS_30	SqCC	SqCC	SSP development cohort
SLCS_31	SqCC	SqCC	SSP development cohort
SLCS_32	SqCC	SqCC	SSP development cohort
SLCS_33	SqCC	SqCC	SSP development cohort
SLCS_34	SqCC	SqCC	SSP development cohort
SLCS_35	SqCC	AC	SSP development cohort
SLCS_36	SqCC	AC	SSP development cohort
SLCS_37	SqCC	SqCC	SSP development cohort
SLCS_38	SqCC	SqCC	SSP development cohort
SLCS_39	SqCC	SqCC	SSP development cohort
LU101	AC_like	AC	Validation cohort I
LU114	marker_null	SqCC	Validation cohort I
LU1170	AC_like	AC	Validation cohort I
LU12	AC_like	AC	Validation cohort I
LU154	marker_null	Neuroendocrine	Validation cohort I
LU328	AC_like	AC	Validation cohort I
LU436	SqCC_like	Neuroendocrine	Validation cohort I
LU438	SqCC_like	SqCC	Validation cohort I
LU505	SqCC_like	SqCC	Validation cohort I
LU558	marker_null	Neuroendocrine	Validation cohort I
LU820	SqCC_like	SqCC	Validation cohort I
ML00206	AC	AC	Validation cohort II
ML00354	AC	SqCC	Validation cohort II
ML00395	AC	SqCC	Validation cohort II
ML00412	SqCC	SqCC	Validation cohort II
ML00422	AC	AC	Validation cohort II
ML00495	Neuroendocrine	Neuroendocrine	Validation cohort II
ML00559	AC	SqCC	Validation cohort II
ML00776	marker_null	Neuroendocrine	Validation cohort II
ML00804	AC	SqCC	Validation cohort II
ML00814	AC	AC	Validation cohort II
ML00873	AC	SqCC	Validation cohort II
